# Supplementary material for: Genome-wide identification, expression, and regulatory network analysis of wheat microRNAs responsive to Bipolaris sorokiniana
Source: Front Plant Sci. 2025 Nov 27;16:1640327. doi: 10.3389/fpls.2025.1640327 (PMC12695781; doi:10.3389/fpls.2025.1640327)
Supplement: Supplementary file 1 [file Table1.xlsx]

## Sheet: Supplementary Table 1
Genome-wide identification, expression and regulatory network analysis of wheat microRNAs responsive to Bipolaris sorokiniana-induced biotic stress
Natasha Kashyap1, Malkhan Singh Gurjar1, *, Poulami Basak1, Xizhe Sun2, Lisong Ma2, Aundy Kumar1, Jyoti Kumari3, Rashmi Aggarwal1, Mahender Singh Saharan1, Sambasivam Periyannan4,5, *
1Division of Plant Pathology, Indian Agricultural Research Institute, Indian Council of Agricultural Research, New Delhi 110012, India 2State Key Laboratory of North China Crop Improvement and Regulation, Hebei Agricultural University, Baoding 071000, China 3Indian Council of Agricultural Research -National Bureau of Plant Genetic Resources, New Delhi, 110012, India 4Centre for Crop Health, Unive…
Table S1 The statistical results of small RNA sequence data in eight wheat samples
Sample name	Raw reads	Filtered clean reads (Q30≤90%)	Aligned reads to genome (%)	Aligned to ncRNA (%)	Aligned reads to mirBase	Known miRNA Uniq	Reads utilized for Novel miRNA	Novel miRNA predicted
RC1	20414614	12995503	0.9229	0.3669	1280	249	186279	40
RC2	20311191	11780318	0.9009	0.3705	928	192	159666	40
RI1	20334613	12074530	0.8854	0.3307	1068	214	168986	50
RI2	21443869	12728835	0.9122	0.32	1055	204	208879	41
SC1	21565490	14324633	0.9213	0.3104	1115	206	235106	44
SC2	12464929	8640065	0.9393	0.3145	809	180	150651	39
SI1	20605628	12710256	0.8452	0.3239	1239	233	244553	95
SI2	20758050	20758050	0.8563	0.3191	1359	225	253748	84
RC1-RC2- healthy leaf samples of resistant genotype IC566637, RI1-RI2- leaf samples of IC566637 infected by B. sorokiniana,
SC1-SC2- healthy leaf samples of susceptible variety Agra Local, SI1-SI2- leaf samples of Agra Local infected with B. sorokiniana

## Sheet: Supplementary Table 2
Table S2 Total number of detected known and novel miRNA across all samples of wheat
Sample	miRNA type
Resistant	Known	Novel
RC 1	249	40
RC2	192	40
RC Combined total (without repetition)	283	74
RI1	214	50
RI2	204	41
RC Combined total (without repetition)	260	88
Susceptible
SC1	206	44
SC2	180	39
SC Combined total (without repetition)	248	72
SI1	233	95
SI2	225	84
SI Combined total (without repetition)	286	157
Overall total across all samples	418	318
RC-Resistant control (uninoculated), RI- resistant inoculated, SC-Susceptible control, SI-susceptible inoculated

## Sheet: Supplementary Table 3
Table S3. List of DE miRNAs in spot blotch resistant wheat genotype (IC566637) and susceptible variety (Agra Local) challenged with B. sorokiniana
Variety/Genotype	miRNA	miRNA ID	log2 FC* (≥1 or ≤-1)	Regulation
IC566637	cca-miR156b	MIMAT0024511 Cynara cardunculus miR156b	6.72718	UP
	osa-miR5072	MIMAT0020552 Oryza sativa miR5072	-7.28903	DOWN
	bna-miR156a	MIMAT0004445 Brassica napus miR156a	-5.13383	DOWN
	gma-miR393i	MIMAT0024916 Glycine max miR393i	7.99176	UP
	gma-miR166m	MIMAT0023247 Glycine max miR166m	5.72228	UP
	tae-miR167c-5p	MIMAT0035789 Triticum aestivum miR167c-5p	7.07075	UP
	tae-miR9662a-3p	MIMAT0035772 Triticum aestivum miR9662a-3p	-6.53539	DOWN
	ath-miR164b-5p	MIMAT0000186 Arabidopsis thaliana miR164b-5p	-7.16142	DOWN
	osa-miR164d	MIMAT0001034 Oryza sativa miR164d	6.35524	UP
	cpa-miR167d	MIMAT0031804 Carica papaya miR167d	-6.52812	DOWN
	tae-miR531	MIMAT0036981 Triticum aestivum miR531	-7.05137	DOWN
	tae-miR7757-5p	MIMAT0035800 Triticum aestivum miR7757-5p	6.282	UP
	ath-miR395a	MIMAT0000938 Arabidopsis thaliana miR395a	5.95641	UP
	ata-miR9776-5p	MIMAT0037216 Aegilops tauschii miR9776-5p	2.79362	UP
	tae-miR1130b-3p	MIMAT0035796 Triticum aestivum miR1130b-3p	2.02117	UP
	tae-miR9652-3p	MIMAT0035759 Triticum aestivum miR9652-3p	1.31052	UP
	osa-miR1432-5p	MIMAT0005966 Oryza sativa miR1432-5p	4.57677	UP
	ath-miR8175	MIMAT0032774 Arabidopsis thaliana miR8175	1.17639	UP
	ata-miR9863b-5p	MIMAT0037236 Aegilops tauschii miR9863b-5p	1.36421	UP
	ata-miR5181-3p	MIMAT0037145 Aegilops tauschii miR5181-3p	1.46285	UP
	tae-miR9776	MIMAT0036988 Triticum aestivum miR9776	1.02264	UP
	hvu-miR6214	MIMAT0024842 Hordeum vulgare miR6214	1.73643	UP
	tae-miR9666b-3p	MIMAT0035813 Triticum aestivum miR9666b-3p	1.96291	UP
	osa-miR5503	MIMAT0022136 Oryza sativa miR5503	1.70833	UP
	bdi-miR9493	MIMAT0035502 Brachypodium distachyon miR9493	1.46285	UP
	ata-miR1432-5p	MIMAT0037214 Aegilops tauschii miR1432-5p	3.12338	UP
	hvu-miR6191	MIMAT0024816 Hordeum vulgare miR6191	1.9696	UP
	bdi-miR319b-3p	MIMAT0020761 Brachypodium distachyon miR319b-3p	1.46285	UP
	tae-miR1137b-5p	MIMAT0035774 Triticum aestivum miR1137b-5p	2.94849	UP
	ata-miR9672-5p	MIMAT0037128 Aegilops tauschii miR9672-5p	1.70122	UP
	sof-miR159e	MIMAT0001661 Saccharum officinarum miR159e	1.13071	UP
	bdi-miR5174e-5p.2	MIMAT0030067 Brachypodium distachyon miR5174e-5p.2	1.38887	UP
	tae-miR9778	MIMAT0036991 Triticum aestivum miR9778	1.30587	UP
	tae-miR1134	MIMAT0005369 Triticum aestivum miR1134	1.53784	UP
	osa-miR5538	MIMAT0022174 Oryza sativa miR5538	3.27125	UP
	ath-miR169h	MIMAT0000913 Arabidopsis thaliana miR169h	2.28949	UP
	hbr-miR6171	MIMAT0024790 Hevea brasiliensis miR6171	1.46285	UP
	osa-miR156l-5p	MIMAT0001021 Oryza sativa miR156l-5p	1.57877	UP
	ath-miR171a-3p	MIMAT0000202 Arabidopsis thaliana miR171a-3p	1.60614	UP
	zma-miR159i-3p	MIMAT0013978 Zea mays miR159i-3p	2.11535	UP
	osa-miR5079b	MIMAT0031376 Oryza sativa miR5079b	3.66186	UP
	cme-miR156j	MIMAT0026186 Cucumis melo miR156j	3.76178	UP
	ptc-miR6478	MIMAT0025220 Populus trichocarpa miR6478	1.08922	UP
	ata-miR169b-5p	MIMAT0037146 Aegilops tauschii miR169b-5p	1.0673	UP
	ata-miR9674b-3p	MIMAT0037257 Aegilops tauschii miR9674b-3p	1.29922	UP
	osa-miR5076	MIMAT0020564 Oryza sativa miR5076	2.40211	UP
	csi-miR166b	MIMAT0014091 Citrus sinensis miR166b	1.71398	UP
	tae-miR9668-5p	MIMAT0035782 Triticum aestivum miR9668-5p	1.65791	UP
	hvu-miR5049d	MIMAT0024813 Hordeum vulgare miR5049d	1.07441	UP
	osa-miR396e-3p	MIMAT0015159 Oryza sativa miR396e-3p	1.07658	UP
	zma-miR159c-5p	MIMAT0015178 Zea mays miR159c-5p	1.65568	UP
	mdm-miR156w	MIMAT0025889 Malus domestica miR156w	2.46571	UP
	cpa-miR160d	MIMAT0031787 Carica papaya miR160d	2.02142	UP
	tae-miR1137a	MIMAT0005372 Triticum aestivum miR1137a	-4.40162	DOWN
	gma-miR395i	MIMAT0024921 Glycine max miR395i	-1.11101	DOWN
	osa-miR169e	MIMAT0001050 Oryza sativa miR169e	-1.58921	DOWN
	hvu-miR5048a	MIMAT0020544 Hordeum vulgare miR5048a	-1.0116	DOWN
	tae-miR9664-3p	MIMAT0035775 Triticum aestivum miR9664-3p	-1.09643	DOWN
	osa-miR1848	MIMAT0007768 Oryza sativa miR1848	-1.17299	DOWN
	ppt-miR894	MIMAT0004365 Physcomitrella patens miR894	-2.23602	DOWN
	ata-miR169c-3p	MIMAT0037137 Aegilops tauschii miR169c-3p	-1.58921	DOWN
	tae-miR5175-5p	MIMAT0035792 Triticum aestivum miR5175-5p	-1.94806	DOWN
	tae-miR1122c-3p	MIMAT0035788 Triticum aestivum miR1122c-3p	-1.83842	DOWN
	hbr-miR6173	MIMAT0024793 Hevea brasiliensis miR6173	-1.2958	DOWN
	bdi-miR5174e-3p.2	MIMAT0030070 Brachypodium distachyon miR5174e-3p.2	-1.56198	DOWN
	osa-miR396c-3p	MIMAT0022865 Oryza sativa miR396c-3p	-1.89909	DOWN
	gma-miR5368	MIMAT0021602 Glycine max miR5368	-1.37607	DOWN
	ath-miR167d	MIMAT0000905 Arabidopsis thaliana miR167d	-3.30092	DOWN
	vvi-miR156e	MIMAT0005644 Vitis vinifera miR156e	-1.35788	DOWN
	osa-miR444e	MIMAT0005975 Oryza sativa miR444e	-2.02064	DOWN
	bdi-miR169a-3p	MIMAT0027068 Brachypodium distachyon miR169a-3p	-2.52483	DOWN
	osa-miR5073	MIMAT0020555 Oryza sativa miR5073	-1.95779	DOWN
	bdi-miR5181b	MIMAT0020705 Brachypodium distachyon miR5181b	-1.44626	DOWN
	tae-miR1122b-3p	MIMAT0035757 Triticum aestivum miR1122b-3p	-2.24325	DOWN
	zma-miR159a-5p	MIMAT0015176 Zea mays miR159a-5p	-1.79049	DOWN
	tae-miR1121	MIMAT0005356 Triticum aestivum miR1121	-3.52142	DOWN
	ptc-miR156k	MIMAT0001900 Populus trichocarpa miR156k	-1.10106	DOWN
	bdi-miR531	MIMAT0035528 Brachypodium distachyon miR531	-1.00954	DOWN
	ath-miR169a-3p	MIMAT0031886 Arabidopsis thaliana miR169a-3p	-1.68753	DOWN
	tae-miR9672a-3p	MIMAT0035790 Triticum aestivum miR9672a-3p	-2.30775	DOWN
	crt-miR166b	MIMAT0014085 Citrus reticulata miR166b	-3.58423	DOWN
	bdi-miR5054	MIMAT0020763 Brachypodium distachyon miR5054	-1.61357	DOWN
	osa-miR160b-3p	MIMAT0022852 Oryza sativa miR160b-3p	-1.3522	DOWN
	ptc-miR166q	MIMAT0001940 Populus trichocarpa miR166q	-1.83623	DOWN
Agra Local	tae-miR1122b-3p	MIMAT0035757 Triticum aestivum miR1122b-3p	3.31423	UP
	sbi-miR1432	MIMAT0011390 Sorghum bicolor miR1432	1.92764	UP
	osa-miR827	MIMAT0009981 Oryza sativa miR827	2.53445	UP
	ata-miR9863b-5p	MIMAT0037236 Aegilops tauschii miR9863b-5p	1.89711	UP
	ata-miR9863b-3p	MIMAT0037237 Aegilops tauschii miR9863b-3p	1.53199	UP
	osa-miR171h	MIMAT0001077 Oryza sativa miR171h	3.61359	UP
	tae-miR1136	MIMAT0005371 Triticum aestivum miR1136	2.02059	UP
	ata-miR169b-5p	MIMAT0037146 Aegilops tauschii miR169b-5p	2.96453	UP
	mtr-miR171c	MIMAT0011083 Medicago truncatula miR171c	4.85308	UP
	pab-miR3711	MIMAT0018144 Picea abies miR3711	1.03349	UP
	osa-miR5071	MIMAT0020551 Oryza sativa miR5071	1.11949	UP
	tae-miR9662a-3p	MIMAT0035772 Triticum aestivum miR9662a-3p	6.59903	UP
	ata-miR167d-3p	MIMAT0037233 Aegilops tauschii miR167d-3p	1.87384	UP
	tae-miR1117	MIMAT0005352 Triticum aestivum miR1117	1.18746	UP
	osa-miR396e-3p	MIMAT0015159 Oryza sativa miR396e-3p	1.18746	UP
	tae-miR5062-5p	MIMAT0035781 Triticum aestivum miR5062-5p	1.06848	UP
	ath-miR8175	MIMAT0032774 Arabidopsis thaliana miR8175	2.23093	UP
	bdi-miR319b-3p	MIMAT0020761 Brachypodium distachyon miR319b-3p	1.89527	UP
	tae-miR1137b-5p	MIMAT0035774 Triticum aestivum miR1137b-5p	3.24428	UP
	pta-miR159b	MIMAT0004991 Pinus taeda miR159b	2.26733	UP
	ath-miR169b-5p	MIMAT0000906 Arabidopsis thaliana miR169b-5p	1.82043	UP
	tae-miR9783	MIMAT0036999 Triticum aestivum miR9783	2.04631	UP
	bdi-miR5054	MIMAT0020763 Brachypodium distachyon miR5054	3.12543	UP
	gma-miR395i	MIMAT0024921 Glycine max miR395i	1.24464	UP
	tae-miR9654b-3p	MIMAT0035764 Triticum aestivum miR9654b-3p	1.33779	UP
	zma-miR159c-5p	MIMAT0015178 Zea mays miR159c-5p	1.78532	UP
	sof-miR159e	MIMAT0001661 Saccharum officinarum miR159e	1.18746	UP
	tae-miR9655-3p	MIMAT0035762 Triticum aestivum miR9655-3p	1.18746	UP
	tae-miR9679-5p	MIMAT0035808 Triticum aestivum miR9679-5p	1.15301	UP
	tae-miR1130b-3p	MIMAT0035796 Triticum aestivum miR1130b-3p	2.18119	UP
	osa-miR393b-3p	MIMAT0015123 Oryza sativa miR393b-3p	1.46273	UP
	ata-miR1432-5p	MIMAT0037214 Aegilops tauschii miR1432-5p	1.1477	UP
	osa-miR5072	MIMAT0020552 Oryza sativa miR5072	4.20036	UP
	ptc-miR6478	MIMAT0025220 Populus trichocarpa miR6478	1.5662	UP
	gma-miR156q	MIMAT0023203 Glycine max miR156q	4.85476	UP
	csi-miR166b	MIMAT0014091 Citrus sinensis miR166b	4.18668	UP
	tae-miR1135	MIMAT0005370 Triticum aestivum miR1135	1.26635	UP
	tae-miR1130a	MIMAT0005365 Triticum aestivum miR1130a	1.1178	UP
	gma-miR4995	MIMAT0021013 Glycine max miR4995	1.18746	UP
	ppt-miR894	MIMAT0004365 Physcomitrella patens miR894	4.20951	UP
	tae-miR1128	MIMAT0005363 Triticum aestivum miR1128	-1.50752	DOWN
	osa-miR5076	MIMAT0020564 Oryza sativa miR5076	-2.42841	DOWN
	tae-miR1121	MIMAT0005356 Triticum aestivum miR1121	-2.15782	DOWN
	cme-miR156j	MIMAT0026186 Cucumis melo miR156j	-3.33298	DOWN
	ata-miR5181-3p	MIMAT0037145 Aegilops tauschii miR5181-3p	-2.01486	DOWN
	bdi-miR156h-3p	MIMAT0030078 Brachypodium distachyon miR156h-3p	-1.50931	DOWN
	bdi-miR169a-3p	MIMAT0027068 Brachypodium distachyon miR169a-3p	-1.96308	DOWN
	ath-miR164b-5p	MIMAT0000186 Arabidopsis thaliana miR164b-5p	-7.37418	DOWN
	bdi-miR5169a	MIMAT0020711 Brachypodium distachyon miR5169a	-1.56226	DOWN
	osa-miR5503	MIMAT0022136 Oryza sativa miR5503	-1.83677	DOWN
	tae-miR9662b-3p	MIMAT0035780 Triticum aestivum miR9662b-3p	-5.94601	DOWN
	hvu-miR5049b	MIMAT0024797 Hordeum vulgare miR5049b	-1.26074	DOWN
	hbr-miR6173	MIMAT0024793 Hevea brasiliensis miR6173	-1.06157	DOWN
	bdi-miR5174e-3p.2	MIMAT0030070 Brachypodium distachyon miR5174e-3p.2	-1.00009	DOWN
	ata-miR5168-5p	MIMAT0037130 Aegilops tauschii miR5168-5p	-1.78933	DOWN
	cpa-miR167d	MIMAT0031804 Carica papaya miR167d	-1.26694	DOWN
	ghr-miR393	MIMAT0014334 Gossypium hirsutum miR393	-1.74975	DOWN
	bdi-miR5180b	MIMAT0020713 Brachypodium distachyon miR5180b	-1.36135	DOWN
	sbi-miR156e	MIMAT0001758 Sorghum bicolor miR156e	-1.30765	DOWN
	cpa-miR171d	MIMAT0031809 Carica papaya miR171d	-6.33651	DOWN
	osa-miR5073	MIMAT0020555 Oryza sativa miR5073	-1.53129	DOWN
	osa-miR5082	MIMAT0020582 Oryza sativa miR5082	-1.94322	DOWN
	tae-miR9775	MIMAT0036986 Triticum aestivum miR9775	-1.89239	DOWN
	tae-miR9777	MIMAT0036990 Triticum aestivum miR9777	-1.79692	DOWN
	hvu-miR6182	MIMAT0024806 Hordeum vulgare miR6182	-1.29148	DOWN
	sly-miR6027-3p	MIMAT0023611 Solanum lycopersicum miR6027-3p	-1.50931	DOWN
	hvu-miR1120	MIMAT0018499 Hordeum vulgare miR1120	-2.74674	DOWN
	bdi-miR171d-5p	MIMAT0027047 Brachypodium distachyon miR171d-5p	-1.36135	DOWN
	ata-miR9674c-5p	MIMAT0037194 Aegilops tauschii miR9674c-5p	-1.21642	DOWN
	tae-miR1137a	MIMAT0005372 Triticum aestivum miR1137a	-2.31203	DOWN
	osa-miR5523	MIMAT0022157 Oryza sativa miR5523	-2.66469	DOWN
	ata-miR169f-3p	MIMAT0037179 Aegilops tauschii miR169f-3p	-1.87947	DOWN
	ata-miR5181-5p	MIMAT0037144 Aegilops tauschii miR5181-5p	-1.06489	DOWN
	tae-miR7757-5p	MIMAT0035800 Triticum aestivum miR7757-5p	-4.19704	DOWN
	tae-miR5049-3p	MIMAT0035809 Triticum aestivum miR5049-3p	-1.06489	DOWN
	osa-miR166b-5p	MIMAT0022856 Oryza sativa miR166b-5p	-2.1493	DOWN
	bdi-miR167e-3p	MIMAT0030092 Brachypodium distachyon miR167e-3p	-1.59809	DOWN
	xxx-m0030-3p	Genomic reference ID-NC_057812.1	-1.92501	DOWN
	xxx-m0005-3p	Genomic reference ID-NC_057794.1	-2.34479	DOWN
	xxx-m0009-5p	Genomic reference ID-NC_057800.1	-3.6967	DOWN
	xxx-m0005-5p	Genomic reference ID-NC_057794.1	-2.34479	DOWN
	xxx-m0008-3p	Genomic reference ID-NC_057797.1	-2.54876	DOWN
	xxx-m0031-5p	Genomic reference ID-NC_057810.1	2.40765	DOWN
	xxx-m0007-5p	Genomic reference ID-NC_057809.1	-3.3605	DOWN
	xxx-m0006-5p	Genomic reference ID-NC_057797.1	1.70564	UP
*The log2FC values for DE miRNAs are calculated for pooled samples from 0h, 12h, 24h, 36h, 48h and 60h post inoculation by B. sorokiniana

## Sheet: Supplementary Table 4
Table S4. Annotation of transcripts corresponding to DE) miRNA in spot blotch resistant wheat genotype (IC566637) and susceptible variety (Agra Local) after inoculation with B. sorokiniana
Transcript ID	Gene Ontology (GO)	Gene Names	Protein names	Gene Names (primary)	EC number	Protein families	CAZy	PANTHER	InterPro	Pfam
TraesCSU02G253900.1	O-methyltransferase activity [GO:0008171]; protein dimerization activity [GO:0046983]; S-adenosylmethionine-dependent methyltransferase activity [GO:0008757]; aromatic compound biosynthetic process [GO:0019438]; methylation [GO:0032259]	NA	O-methyltransferase domain-containing protein	NA	NA	NA	NA	PTHR11746:SF210;PTHR11746;	IPR016461;IPR001077;IPR012967;IPR029063;IPR036388;IPR036390;	PF08100;PF00891;
TraesCSU02G246000.1	O-methyltransferase activity [GO:0008171]; protein dimerization activity [GO:0046983]; S-adenosylmethionine-dependent methyltransferase activity [GO:0008757]; aromatic compound biosynthetic process [GO:0019438]; methylation [GO:0032259]	NA	O-methyltransferase domain-containing protein	NA	NA	NA	NA	PTHR11746:SF210;PTHR11746;	IPR016461;IPR001077;IPR012967;IPR029063;IPR036388;IPR036390;	PF08100;PF00891;
TraesCSU02G176900.1	membrane [GO:0016020]; heme binding [GO:0020037]; iron ion binding [GO:0005506]; oxidoreductase activity, acting on paired donors, with incorporation or reduction of molecular oxygen, NAD(P)H as one donor, and incorporation of one atom of oxygen [GO:0016709]	NA	Cytochrome P450	NA	NA	Cytochrome P450 family	NA	PTHR24298;PTHR24298:SF389;	IPR001128;IPR017972;IPR002401;IPR036396;	PF00067;
TraesCSU02G152100.1	membrane [GO:0016020]; ATP binding [GO:0005524]; protein kinase activity [GO:0004672]; receptor serine/threonine kinase binding [GO:0033612]; phosphorylation [GO:0016310]	CFC21_046792	non-specific serine/threonine protein kinase (EC 2.7.11.1)	NA	2.7.11.1	Protein kinase superfamily, Ser/Thr protein kinase family	NA	PTHR27008;PTHR27008:SF440;	IPR011009;IPR001611;IPR003591;IPR032675;IPR013210;IPR000719;IPR017441;IPR008271;	PF00560;PF13855;PF08263;PF00069;
TraesCSU02G101700.1	NA	CFC21_106588	Leucine-rich repeat-containing N-terminal plant-type domain-containing protein	NA	NA	NA	NA	PTHR48052:SF103;PTHR48052;	IPR001611;IPR032675;IPR013210;	PF00560;PF13855;PF08263;
TraesCSU02G029700.1	regulation of gene expression [GO:0010468]	CFC21_112202	Myb-like domain-containing protein	NA	NA	NA	NA	PTHR21654;PTHR21654:SF65;	IPR044822;IPR001005;	PF13837;
TraesCSU02G008700.1	magnesium ion binding [GO:0000287]; terpene synthase activity [GO:0010333]; diterpenoid biosynthetic process [GO:0016102]	TaKSL1 CFC21_014599	Ent-kaurene synthase like 1	TaKSL1	NA	NA	NA	PTHR31739:SF22;PTHR31739;	IPR008949;IPR044814;IPR001906;IPR036965;IPR005630;IPR008930;	PF01397;PF03936;
TraesCSU02G008100.1	ATP binding [GO:0005524]; protein kinase activity [GO:0004672]; phosphorylation [GO:0016310]	CFC21_014552	Protein kinase domain-containing protein	NA	NA	NA	NA	PTHR45707;PTHR45707:SF46;	IPR013783;IPR011009;IPR000535;IPR008962;IPR000719;IPR017441;IPR008271;	PF00635;PF00069;
TraesCS7D02G536900.1	2-oxoglutarate-dependent dioxygenase activity [GO:0016706]; metal ion binding [GO:0046872]	CFC21_111879	Fe2OG dioxygenase domain-containing protein	NA	NA	Iron/ascorbate-dependent oxidoreductase family	NA	PTHR47990;PTHR47990:SF62;	IPR026992;IPR044861;IPR027443;IPR005123;	PF03171;PF14226;
TraesCS7D02G535300.1	nucleus [GO:0005634]; DNA binding [GO:0003677]; regulation of DNA-templated transcription [GO:0006355]	CFC21_111865	NAC domain-containing protein	NA	NA	NA	NA	PTHR31744:SF230;PTHR31744;	IPR003441;IPR036093;	PF02365;
TraesCS7D02G531800.1	NA	TRIUR3_18768	Uncharacterized protein	NA	NA	NA	NA	PTHR45431;PTHR45431:SF4;	IPR001763;IPR036873;	PF00581;
TraesCS7D02G503400.1	NA	NA	Uncharacterized protein	NA	NA	NA	NA	PTHR33168:SF97;PTHR33168;	NA	NA
TraesCS7D02G495500.1	endoplasmic reticulum [GO:0005783]	CFC21_111444	J domain-containing protein	NA	NA	NA	NA	PTHR24074:SF35;PTHR24074;	IPR001623;IPR036869;	PF00226;
TraesCS7D02G495200.1	endoplasmic reticulum [GO:0005783]	CFC21_111441	J domain-containing protein	NA	NA	NA	NA	PTHR24074:SF35;PTHR24074;	IPR001623;IPR036869;	PF00226;
TraesCS7D02G477300.1	nucleosome [GO:0000786]; nucleus [GO:0005634]; DNA binding [GO:0003677]; protein heterodimerization activity [GO:0046982]; structural constituent of chromatin [GO:0030527]	CFC21_105132 CFC21_105136	Histone H2B	NA	NA	Histone H2B family	NA	PTHR23428;PTHR23428:SF397;	IPR009072;IPR007125;IPR000558;	PF00125;
TraesCS7D02G475600.1	aspartic-type endopeptidase activity [GO:0004190]; proteolysis [GO:0006508]	CFC21_111251	Peptidase A1 domain-containing protein	NA	NA	Peptidase A1 family	NA	PTHR13683;PTHR13683:SF746;	IPR001461;IPR033873;IPR033121;IPR021109;IPR032799;IPR032861;	PF14541;PF14543;
TraesCS7D02G465600.1	membrane [GO:0016020]; transferase activity [GO:0016740]; protein ubiquitination [GO:0016567]	CFC21_104974	RING-type domain-containing protein	NA	NA	NA	NA	PTHR46905;PTHR46905:SF21;	IPR044602;IPR001841;IPR013083;	PF13639;
TraesCS7D02G460900.1	NA	CFC21_111098	Neprosin domain-containing protein	NA	NA	NA	NA	PTHR31589:SF110;PTHR31589;	IPR004314;IPR025521;	PF03080;PF14365;
TraesCS7D02G440000.1	oxidoreductase activity, acting on the CH-OH group of donors, NAD or NADP as acceptor [GO:0016616]	CFC21_110875	NAD-dependent epimerase/dehydratase domain-containing protein	NA	NA	NA	NA	PTHR10366;PTHR10366:SF628;	IPR001509;IPR036291;	PF01370;
TraesCS7D02G428000.1	endomembrane system organization [GO:0010256]	CFC21_099499	DUF679 domain membrane protein 2	NA	NA	Plant DMP1 protein family	NA	PTHR31621:SF76;PTHR31621;	IPR007770;	PF05078;
TraesCS7D02G426400.1	endoplasmic reticulum [GO:0005783]; IAA-Ala conjugate hydrolase activity [GO:0010179]; auxin metabolic process [GO:0009850]; jasmonic acid metabolic process [GO:0009694]	CFC21_110738	Peptidase M20 dimerisation domain-containing protein	NA	NA	Peptidase M20 family	NA	PTHR11014:SF62;PTHR11014;	IPR017439;IPR036264;IPR044757;IPR002933;	PF01546;
TraesCS7D02G425600.1	membrane [GO:0016020]	CFC21_110730	Leucine-rich repeat-containing N-terminal plant-type domain-containing protein	NA	NA	NA	NA	PTHR48053;PTHR48053:SF173;	IPR001611;IPR003591;IPR032675;IPR013210;	PF00560;PF13855;PF08263;
TraesCS7D02G422400.1	membrane [GO:0016020]	CFC21_110686	DUF4408 domain-containing protein	NA	NA	NA	NA	PTHR36887:SF2;PTHR36887;	NA	NA
TraesCS7D02G381700.1	NA	CFC21_110296	FLZ-type domain-containing protein	NA	NA	FLZ family	NA	PTHR46057;PTHR46057:SF11;	IPR044533;IPR007650;	PF04570;
TraesCS7D02G372100.1	coenzyme A diphosphatase activity [GO:0010945]; coenzyme A catabolic process [GO:0015938]	CFC21_110195	Nudix hydrolase domain-containing protein	NA	NA	NA	NA	PTHR12992;PTHR12992:SF24;	IPR045121;IPR015797;IPR000086;	PF00293;
TraesCS7D02G367200.1	NA	CFC21_110148	Uncharacterized protein	NA	NA	NA	NA	PTHR33108:SF51;PTHR33108;	IPR012876;	PF07911;
TraesCS7D02G352200.1	acyltransferase activity, transferring groups other than amino-acyl groups [GO:0016747]	BAE44_0018625	3'-N-debenzoyl-2'-deoxytaxol N-benzoyltransferase	NA	NA	NA	NA	PTHR31147;PTHR31147:SF12;	IPR023213;	PF02458;
TraesCS7D02G347600.1	membrane [GO:0016020]; heme binding [GO:0020037]; iron ion binding [GO:0005506]; oxidoreductase activity, acting on paired donors, with incorporation or reduction of molecular oxygen, NAD(P)H as one donor, and incorporation of one atom of oxygen [GO:0016709]	CFC21_109952	Cytochrome P450	NA	NA	Cytochrome P450 family	NA	PTHR24298:SF491;PTHR24298;	IPR001128;IPR017972;IPR002401;IPR036396;	PF00067;
TraesCS7D02G347300.1	extracellular region [GO:0005576]; plant-type cell wall [GO:0009505]; plasmodesma [GO:0009506]; heme binding [GO:0020037]; lactoperoxidase activity [GO:0140825]; metal ion binding [GO:0046872]; peroxidase activity [GO:0004601]; hydrogen peroxide catabolic process [GO:0042744]; response to oxidative stress [GO:0006979]	CFC21_109949	Peroxidase (EC 1.11.1.7)	NA	1.11.1.7	Peroxidase family, Ascorbate peroxidase subfamily; Peroxidase family, Classical plant (class III) peroxidase subfamily	NA	PTHR31235:SF71;PTHR31235;	IPR002016;IPR010255;IPR000823;IPR019794;IPR019793;IPR033905;	PF00141;
TraesCS7D02G344000.1	membrane [GO:0016020]; nucleic acid binding [GO:0003676]; DNA integration [GO:0015074]	Z195D10.9	Putative polyprotein	Z195D10.9	NA	NA	NA	PTHR24559:SF429;PTHR24559;	IPR016197;IPR000953;IPR043502;IPR036691;IPR001584;IPR041588;IPR021109;IPR005162;IPR043128;IPR012337;IPR036397;IPR000477;IPR041577;IPR026960;	PF13975;PF17921;PF03732;PF17919;PF00665;PF00078;PF13966;
TraesCS7D02G339000.1	membrane [GO:0016020]; phosphatidate phosphatase activity [GO:0008195]; phospholipid metabolic process [GO:0006644]	NA	Predicted protein	NA	NA	PA-phosphatase related phosphoesterase family	NA	PTHR10165;PTHR10165:SF167;	IPR036938;IPR000326;IPR043216;	PF01569;
TraesCS7D02G330100.1	hydrolase activity, acting on ester bonds [GO:0016788]	NA	GDSL esterase/lipase	NA	NA	'GDSL' lipolytic enzyme family	NA	PTHR22835:SF681;PTHR22835;	IPR001087;IPR036514;IPR035669;	PF00657;
TraesCS7D02G314200.1	membrane [GO:0016020]; D-arabinono-1,4-lactone oxidase activity [GO:0003885]; FAD binding [GO:0071949]; L-gulonolactone oxidase activity [GO:0050105]; oxidoreductase activity [GO:0016491]; L-ascorbic acid biosynthetic process [GO:0019853]	CFC21_109594	L-gulonolactone oxidase (EC 1.1.3.8)	NA	1.1.3.8	Oxygen-dependent FAD-linked oxidoreductase family	NA	PTHR13878;PTHR13878:SF90;	IPR007173;IPR016166;IPR036318;IPR016167;IPR016169;IPR010030;IPR006094;IPR016171;	PF04030;PF01565;
TraesCS7D02G307500.1	cytosol [GO:0005829]; membrane [GO:0016020]; UDP-glucose 4-epimerase activity [GO:0003978]; galactose catabolic process via UDP-galactose [GO:0033499]	NA	NAD-dependent epimerase/dehydratase domain-containing protein	NA	NA	NA	NA	PTHR43725:SF38;PTHR43725;	IPR001509;IPR036291;IPR005886;	PF01370;
TraesCS7D02G303500.1	NA	NA	deleted	NA	NA	NA	NA	NA	NA	NA
TraesCS7D02G279300.1	chloroplast stroma [GO:0009570]; mitochondrion [GO:0005739]; 2 iron, 2 sulfur cluster binding [GO:0051537]; dihydroxy-acid dehydratase activity [GO:0004160]; metal ion binding [GO:0046872]; amino acid biosynthetic process [GO:0008652]; isoleucine biosynthetic process [GO:0009097]; valine biosynthetic process [GO:0009099]	C2845_PM14G20810	dihydroxy-acid dehydratase (EC 4.2.1.9)	NA	4.2.1.9	IlvD/Edd family	NA	PTHR21000;PTHR21000:SF5;	IPR042096;IPR004404;IPR000581;IPR020558;IPR037237;	PF00920;
TraesCS7D02G270400.1	membrane [GO:0016020]; serine-type endopeptidase activity [GO:0004252]; proteolysis [GO:0006508]	CFC21_109128	RHOMBOID-like protein (EC 3.4.21.105)	NA	3.4.21.105	Peptidase S54 family	NA	PTHR22936:SF85;PTHR22936;	IPR002610;IPR022764;IPR035952;	PF01694;
TraesCS7D02G269400.1	membrane [GO:0016020]; ABC-type transporter activity [GO:0140359]; ATP binding [GO:0005524]; ATP hydrolysis activity [GO:0016887]	CFC21_109122	ABC transporter domain-containing protein	NA	NA	ABC transporter superfamily, ABCG family, PDR (TC 3.A.1.205) subfamily	NA	PTHR48040:SF38;PTHR48040;	IPR003593;IPR013525;IPR003439;IPR017871;IPR043926;IPR034003;IPR027417;IPR013581;	PF01061;PF19055;PF00005;PF08370;
TraesCS7D02G265000.1	nucleus [GO:0005634]; DNA binding [GO:0003677]; DNA-binding transcription factor activity [GO:0003700]; ethylene-activated signaling pathway [GO:0009873]	CFC21_109077	AP2/ERF domain-containing protein	NA	NA	NA	NA	PTHR31190;PTHR31190:SF110;	IPR001471;IPR036955;IPR016177;IPR044808;	PF00847;
TraesCS7D02G242200.1	plasma membrane [GO:0005886]; plant-type secondary cell wall biogenesis [GO:0009834]	NA	Uncharacterized protein	NA	NA	Fasciclin-like AGP family	NA	PTHR32077;PTHR32077:SF88;	IPR036378;IPR000782;IPR045003;	PF02469;
TraesCS7D02G217700.1	UDP-glucosyltransferase activity [GO:0035251]	CFC21_108588	Glycosyltransferase (EC 2.4.1.-)	NA	2.4.1.-	UDP-glycosyltransferase family	NA	PTHR48048;PTHR48048:SF76;	IPR002213;IPR035595;	PF00201;
TraesCS7D02G201400.1	extracellular space [GO:0005615]; response to biotic stimulus [GO:0009607]	PR-1.2 Pr-1-20 TaBWPR-1.2#2 CFC21_108417 CFC21_108419 CFC21_108420	Pathogenesis related protein-1.2 (Pathogenesis-related protein 1-20) (Pathogenisis-related protein 1.2)	PR-1.2	NA	NA	NA	PTHR10334;PTHR10334:SF371;	IPR018244;IPR014044;IPR035940;IPR001283;IPR002413;	PF00188;
TraesCS7D02G186100.1	NA	NA	deleted	NA	NA	NA	NA	NA	NA	NA
TraesCS7D02G180900.1	NA	NA	Uncharacterized protein	NA	NA	NA	NA	NA	NA	NA
TraesCS7D02G180700.1	cytoplasm [GO:0005737]; quercetin 3-O-glucosyltransferase activity [GO:0080043]; quercetin 7-O-glucosyltransferase activity [GO:0080044]	CFC21_108216	Glycosyltransferase (EC 2.4.1.-)	NA	2.4.1.-	UDP-glycosyltransferase family	NA	PTHR11926;PTHR11926:SF1536;	IPR002213;IPR035595;	PF00201;
TraesCS7D02G180600.1	apoplast [GO:0048046]	CFC21_108215	Phi-1-like phosphate-induced protein	NA	NA	EXORDIUM family	NA	PTHR31279:SF42;PTHR31279;	IPR006766;	PF04674;
TraesCS7D02G161800.1	nucleus [GO:0005634]; DNA-binding transcription factor activity [GO:0003700]; transcription cis-regulatory region binding [GO:0000976]; regulation of DNA-templated transcription [GO:0006355]	NA	C2H2-type domain-containing protein	NA	NA	NA	NA	PTHR45988;PTHR45988:SF16;	IPR044653;IPR036236;IPR013087;	PF13912;
TraesCS7D02G150600.1	oxidoreductase activity, acting on the CH-OH group of donors, NAD or NADP as acceptor [GO:0016616]	CFC21_101468	NAD-dependent epimerase/dehydratase domain-containing protein	NA	NA	NA	NA	PTHR10366;PTHR10366:SF834;	IPR001509;IPR036291;	PF01370;
TraesCS7D02G142700.1	membrane [GO:0016020]; plant-type cell wall [GO:0009505]; beta-glucuronidase activity [GO:0004566]	NA	Heparanase-like protein 3	NA	NA	Glycosyl hydrolase 79 family	NA	PTHR14363;PTHR14363:SF36;	IPR005199;IPR017853;	PF03662;
TraesCS7D02G119000.1	NA	CFC21_107569	Uncharacterized protein	NA	NA	NA	NA	NA	NA	NA
TraesCS7D02G105100.2	NA	NA	deleted	NA	NA	NA	NA	NA	NA	NA
TraesCS7D02G100000.1	ATP binding [GO:0005524]; hydrolase activity [GO:0016787]	NA	Apyrase	NA	NA	GDA1/CD39 NTPase family	NA	PTHR11782;PTHR11782:SF81;	IPR000407;	PF01150;
TraesCS7D02G091500.1	single-stranded DNA binding [GO:0003697]; defense response [GO:0006952]; regulation of DNA-templated transcription [GO:0006355]	NA	Single-stranded DNA-binding protein WHY1, chloroplastic	NA	NA	Whirly family	NA	PTHR31745:SF2;PTHR31745;	IPR009044;IPR013742;	PF08536;
TraesCS7D02G063500.1	NA	CFC21_107004	AB hydrolase-1 domain-containing protein	NA	NA	NA	NA	PTHR43689:SF57;PTHR43689;	IPR029058;IPR000073;	PF00561;
TraesCS7D02G062900.1	magnesium protoporphyrin IX methyltransferase activity [GO:0046406]; methyltransferase activity [GO:0008168]; chlorophyll biosynthetic process [GO:0015995]	CFC21_106997	Magnesium-protoporphyrin IX methyltransferase C-terminal domain-containing protein	NA	NA	NA	NA	PTHR43591:SF81;PTHR43591;	IPR010251;IPR010940;IPR029063;	PF07109;
TraesCS7D02G048000.1	aspartic-type endopeptidase activity [GO:0004190]; proteolysis [GO:0006508]	CFC21_106837 CFC21_106838	Peptidase A1 domain-containing protein	NA	NA	Peptidase A1 family	NA	PTHR13683;PTHR13683:SF330;	IPR001461;IPR033121;IPR021109;IPR032799;IPR032861;	PF14541;PF14543;
TraesCS7D02G044600.1	membrane [GO:0016020]	CFC21_106796	Uncharacterized protein	NA	NA	NA	NA	PTHR33876:SF4;PTHR33876;	NA	NA
TraesCS7D02G027600.1	NA	TRIUR3_11532	Membrane protein of ER body-like protein	NA	NA	NA	NA	PTHR38937;PTHR38937:SF2;	NA	NA
TraesCS7D02G003600.1	UDP-glucosyltransferase activity [GO:0035251]	CFC21_106346	Glycosyltransferase	NA	NA	UDP-glycosyltransferase family	NA	PTHR48047;PTHR48047:SF6;	IPR002213;	PF00201;
TraesCS7B02G472600.1	nucleus [GO:0005634]; DNA binding [GO:0003677]; regulation of DNA-templated transcription [GO:0006355]	CFC21_105963	NAC domain-containing protein	NA	NA	NA	NA	PTHR31744:SF230;PTHR31744;	IPR003441;IPR036093;	PF02365;
TraesCS7B02G451500.1	pseudouridine synthase activity [GO:0009982]; RNA binding [GO:0003723]; enzyme-directed rRNA pseudouridine synthesis [GO:0000455]	NA	RNA-binding S4 domain-containing protein	NA	NA	Pseudouridine synthase RluA family	NA	PTHR21600;PTHR21600:SF44;	IPR020103;IPR006224;IPR006145;IPR002942;IPR036986;	PF00849;PF01479;
TraesCS7B02G415000.1	endoplasmic reticulum [GO:0005783]	CFC21_105355	J domain-containing protein	NA	NA	NA	NA	PTHR24074:SF35;PTHR24074;	IPR001623;IPR036869;	PF00226;
TraesCS7B02G414800.1	endoplasmic reticulum [GO:0005783]	CFC21_105353	J domain-containing protein	NA	NA	NA	NA	PTHR24074:SF35;PTHR24074;	IPR001623;IPR036869;	PF00226;
TraesCS7B02G413500.1	NA	LOC_Os03g44070	Transposon protein, putative, CACTA, En/Spm sub-class	NA	NA	NA	NA	PTHR48258;PTHR48258:SF6;	IPR025312;IPR025452;IPR038765;IPR029480;IPR004242;	PF13952;PF13960;PF13963;PF02992;
TraesCS7B02G413400.1	endoplasmic reticulum [GO:0005783]	NA	J domain-containing protein	NA	NA	NA	NA	PTHR24074:SF35;PTHR24074;	IPR001623;IPR036869;	PF00226;
TraesCS7B02G413000.1	NA	CFC21_105331	F-box domain-containing protein	NA	NA	NA	NA	PTHR31672;PTHR31672:SF9;	IPR013187;IPR017451;IPR036047;IPR001810;	PF00646;PF08268;
TraesCS7B02G408900.1	endoplasmic reticulum membrane [GO:0005789]; aldehyde oxygenase (deformylating) activity [GO:1990465]; C-4 methylsterol oxidase activity [GO:0000254]; iron ion binding [GO:0005506]; octadecanal decarbonylase activity [GO:0009924]; response to abiotic stimulus [GO:0009628]; response to organic substance [GO:0010033]; response to oxygen-containing compound [GO:1901700]; response to stress [GO:00069…	CFC21_105288	aldehyde oxygenase (deformylating) (EC 4.1.99.5)	NA	4.1.99.5	Sterol desaturase family	NA	PTHR11863;PTHR11863:SF66;	IPR021940;IPR006694;IPR036291;	PF12076;PF04116;
TraesCS7B02G338200.1	NA	NA	deleted	NA	NA	NA	NA	NA	NA	NA
TraesCS7B02G330700.1	membrane [GO:0016020]	CFC21_104440	DUF4408 domain-containing protein	NA	NA	NA	NA	PTHR36887:SF2;PTHR36887;	NA	NA
TraesCS7B02G327700.1	apoplast [GO:0048046]; hydrolase activity, hydrolyzing O-glycosyl compounds [GO:0004553]; xyloglucan:xyloglucosyl transferase activity [GO:0016762]; cell wall biogenesis [GO:0042546]; cell wall organization [GO:0071555]; xyloglucan metabolic process [GO:0010411]	CFC21_104410	Xyloglucan endotransglucosylase/hydrolase (EC 2.4.1.207)	NA	2.4.1.207	Glycosyl hydrolase 16 family	NA	PTHR31062;PTHR31062:SF149;	IPR044791;IPR013320;IPR000757;IPR008263;IPR010713;IPR016455;	PF00722;PF06955;
TraesCS7B02G326400.1	ATP binding [GO:0005524]; ATP hydrolysis activity [GO:0016887]; response to stress [GO:0006950]	CFC21_104393 CFC21_104394	AAA+ ATPase domain-containing protein	NA	NA	AAA ATPase family, BCS1 subfamily	NA	PTHR23070;PTHR23070:SF237;	IPR003593;IPR025753;IPR003959;IPR003960;IPR027417;	PF00004;PF14363;
TraesCS7B02G288100.2	NA	CFC21_104023	FLZ-type domain-containing protein	NA	NA	FLZ family	NA	PTHR46057;PTHR46057:SF11;	IPR044533;IPR007650;	PF04570;
TraesCS7B02G278200.1	chloroplast stroma [GO:0009570]; cytosol [GO:0005829]; iron ion binding [GO:0005506]; pentosyltransferase activity [GO:0016763]; thiamine biosynthetic process [GO:0009228]; thiazole biosynthetic process [GO:0052837]	THI1 CFC21_023315 CFC21_103914	Thiamine thiazole synthase, chloroplastic (Thiazole biosynthetic enzyme) (EC 2.4.2.60)	THI1	2.4.2.60	THI4 family	NA	PTHR43422;PTHR43422:SF16;	IPR036188;IPR027495;IPR002922;	PF01946;
TraesCS7B02G269700.1	membrane [GO:0016020]; ABC-type transporter activity [GO:0140359]; ATP binding [GO:0005524]; ATP hydrolysis activity [GO:0016887]; ATPase-coupled transmembrane transporter activity [GO:0042626]; transmembrane transport [GO:0055085]	CFC21_103818	Uncharacterized protein	NA	NA	ABC transporter superfamily, ABCC family, Conjugate transporter (TC 3.A.1.208) subfamily	NA	PTHR24223:SF108;PTHR24223;	IPR003593;IPR011527;IPR036640;IPR003439;IPR017871;IPR044746;IPR044726;IPR027417;	PF00664;PF00005;
TraesCS7B02G264200.1	vacuole [GO:0005773]; beta-galactosidase activity [GO:0004565]; carbohydrate metabolic process [GO:0005975]	CFC21_103763	Beta-galactosidase (EC 3.2.1.23)	NA	3.2.1.23	Glycosyl hydrolase 35 family	NA	PTHR23421:SF120;PTHR23421;	IPR048913;IPR008979;IPR041392;IPR031330;IPR019801;IPR001944;IPR017853;	PF21467;PF17834;PF01301;
TraesCS7B02G251600.1	membrane [GO:0016020]; heme binding [GO:0020037]; iron ion binding [GO:0005506]; oxidoreductase activity, acting on paired donors, with incorporation or reduction of molecular oxygen, NAD(P)H as one donor, and incorporation of one atom of oxygen [GO:0016709]	CFC21_038306	Cytochrome P450	NA	NA	Cytochrome P450 family	NA	PTHR24298:SF491;PTHR24298;	IPR001128;IPR017972;IPR002401;IPR036396;	PF00067;
TraesCS7B02G251100.1	extracellular region [GO:0005576]; plant-type cell wall [GO:0009505]; plasmodesma [GO:0009506]; heme binding [GO:0020037]; lactoperoxidase activity [GO:0140825]; metal ion binding [GO:0046872]; peroxidase activity [GO:0004601]; hydrogen peroxide catabolic process [GO:0042744]; response to oxidative stress [GO:0006979]	CFC21_103635	Peroxidase (EC 1.11.1.7)	NA	1.11.1.7	Peroxidase family, Ascorbate peroxidase subfamily; Peroxidase family, Classical plant (class III) peroxidase subfamily	NA	PTHR31235:SF71;PTHR31235;	IPR002016;IPR010255;IPR000823;IPR019794;IPR019793;IPR033905;	PF00141;
TraesCS7B02G241600.1	phosphatidate phosphatase activity [GO:0008195]; phospholipid metabolic process [GO:0006644]	NA	Putative lipid phosphate phosphatase 3, chloroplastic	NA	NA	PA-phosphatase related phosphoesterase family	NA	PTHR10165;PTHR10165:SF199;	IPR036938;IPR000326;IPR043216;	PF01569;
TraesCS7B02G235100.1	hydrolase activity, acting on ester bonds [GO:0016788]	CFC21_109763	GDSL esterase/lipase	NA	NA	'GDSL' lipolytic enzyme family	NA	PTHR22835:SF681;PTHR22835;	IPR001087;IPR036514;IPR035669;	PF00657;
TraesCS7B02G233400.1	NA	CFC21_103454	VQ domain-containing protein	NA	NA	NA	NA	PTHR34777:SF3;PTHR34777;	IPR008889;IPR039608;	PF05678;
TraesCS7B02G231700.1	plasma membrane [GO:0005886]; carbohydrate binding [GO:0030246]	CFC21_103435	Legume lectin domain-containing protein	NA	NA	Leguminous lectin family	NA	PTHR32401;PTHR32401:SF43;	IPR013320;IPR001220;	PF00139;
TraesCS7B02G223100.1	oxidoreductase activity [GO:0016491]	CFC21_103348	Enoyl reductase (ER) domain-containing protein	NA	NA	NA	NA	PTHR43350;PTHR43350:SF2;	IPR013149;IPR013154;IPR011032;IPR036291;IPR020843;	PF08240;PF00107;
TraesCS7B02G206900.1	mitochondrial inner membrane [GO:0005743]; peroxisome [GO:0005777]; calcium ion binding [GO:0005509]; NADH dehydrogenase activity [GO:0003954]; NADH oxidation [GO:0006116]	NA	NADH:ubiquinone reductase (non-electrogenic) (EC 1.6.5.9)	NA	1.6.5.9	NADH dehydrogenase family	NA	PTHR43706;PTHR43706:SF53;	IPR011992;IPR018247;IPR002048;IPR036188;IPR023753;IPR045024;	PF07992;
TraesCS7B02G201900.1	membrane [GO:0016020]; nitrate transmembrane transporter activity [GO:0015112]; oligopeptide transport [GO:0006857]; response to nitrate [GO:0010167]; transmembrane transport [GO:0055085]	CFC21_103067	Uncharacterized protein	NA	NA	Major facilitator superfamily, Proton-dependent oligopeptide transporter (POT/PTR) (TC 2.A.17) family	NA	PTHR11654;PTHR11654:SF612;	IPR036259;IPR000109;IPR018456;	PF00854;
TraesCS7B02G167100.1	NA	NA	deleted	NA	NA	NA	NA	NA	NA	NA
TraesCS7B02G162100.1	nucleus [GO:0005634]; DNA binding [GO:0003677]; DNA-binding transcription factor activity [GO:0003700]; ethylene-activated signaling pathway [GO:0009873]	NA	AP2/ERF domain-containing protein	NA	NA	NA	NA	PTHR31190;PTHR31190:SF110;	IPR001471;IPR036955;IPR016177;IPR044808;	PF00847;
TraesCS7B02G136600.1	cytoplasm [GO:0005737]; acetyl-CoA:L-glutamate N-acetyltransferase activity [GO:0004042]; arginine biosynthetic process [GO:0006526]	NA	N-acetyltransferase domain-containing protein	NA	NA	NA	NA	PTHR30602;PTHR30602:SF12;	IPR036393;IPR016181;IPR000182;IPR010167;	PF00583;
TraesCS7B02G125500.1	nucleus [GO:0005634]; zinc ion binding [GO:0008270]; regulation of DNA-templated transcription [GO:0006355]	CFC21_108616	CCT domain-containing protein	NA	NA	CONSTANS family	NA	PTHR31717;PTHR31717:SF131;	IPR010402;IPR049808;IPR000315;	PF06203;PF00643;
TraesCS7B02G115300.1	NA	NA	deleted	NA	NA	NA	NA	NA	NA	NA
TraesCS7B02G112000.1	cytosol [GO:0005829]; ribonucleoside-diphosphate reductase activity, thioredoxin disulfide as acceptor [GO:0004748]; deoxyribonucleotide biosynthetic process [GO:0009263]	CFC21_097070 CFC21_108490	Uncharacterized protein	NA	NA	Ribonucleoside diphosphate reductase small chain family	NA	PTHR23409;PTHR23409:SF18;	IPR009078;IPR012348;IPR033909;IPR030475;IPR000358;	PF00268;
TraesCS7B02G109100.1	protein self-association [GO:0043621]; unfolded protein binding [GO:0051082]; protein complex oligomerization [GO:0051259]; protein folding [GO:0006457]; response to heat [GO:0009408]; response to hydrogen peroxide [GO:0042542]; response to salt stress [GO:0009651]	CFC21_102082	SHSP domain-containing protein	NA	NA	Small heat shock protein (HSP20) family	NA	PTHR11527:SF175;PTHR11527;	IPR002068;IPR008978;IPR031107;	PF00011;
TraesCS7B02G105300.1	extracellular space [GO:0005615]; response to biotic stimulus [GO:0009607]	CFC21_044537	SCP domain-containing protein	NA	NA	NA	NA	PTHR10334;PTHR10334:SF371;	IPR018244;IPR014044;IPR035940;IPR001283;IPR002413;	PF00188;
TraesCS7B02G105100.1	extracellular space [GO:0005615]; response to biotic stimulus [GO:0009607]	Pr-1-18 CFC21_102042	Pathogenesis-related protein 1-18	Pr-1-18	NA	NA	NA	PTHR10334;PTHR10334:SF420;	IPR018244;IPR014044;IPR035940;IPR001283;IPR002413;	PF00188;
TraesCS7B02G104900.1	extracellular space [GO:0005615]; response to biotic stimulus [GO:0009607]	Pr-1-21 CFC21_102040	Pathogenesis-related protein 1-21	Pr-1-21	NA	NA	NA	PTHR10334;PTHR10334:SF420;	IPR018244;IPR014044;IPR035940;IPR001283;IPR002413;	PF00188;
TraesCS7B02G089400.1	chloroplast [GO:0009507]; cytosol [GO:0005829]; ATP binding [GO:0005524]; shikimate kinase activity [GO:0004765]; amino acid biosynthetic process [GO:0008652]; chorismate biosynthetic process [GO:0009423]; phosphorylation [GO:0016310]	CFC21_108269 CFC21_108275	shikimate kinase (EC 2.7.1.71)	NA	2.7.1.71	Shikimate kinase family	NA	PTHR21087;PTHR21087:SF24;	IPR027417;IPR031322;IPR000623;IPR023000;	PF01202;
TraesCS7B02G077100.1	nucleus [GO:0005634]; cyclin-dependent protein serine/threonine kinase inhibitor activity [GO:0004861]; regulation of cell cycle [GO:0051726]	CFC21_101731	Cyclin-dependent kinase inhibitor domain-containing protein	NA	NA	CDI family, ICK/KRP subfamily	NA	PTHR46776:SF8;PTHR46776;	IPR003175;IPR044898;IPR044275;	PF02234;
TraesCS7B02G041700.1	NA	NA	deleted	NA	NA	NA	NA	NA	NA	NA
TraesCS7B02G038100.1	cytoplasm [GO:0005737]; 2 iron, 2 sulfur cluster binding [GO:0051537]; chlorophyllide a oxygenase [overall] activity [GO:0010277]	NA	Pheophorbide a oxygenase, chloroplastic	NA	NA	NA	NA	PTHR21266;PTHR21266:SF32;	IPR013626;	PF08417;
TraesCS7B02G035200.2	NA	CFC21_101300	galactinol--sucrose galactosyltransferase (EC 2.4.1.82)	NA	2.4.1.82	Glycosyl hydrolases 36 family	NA	PTHR31268;PTHR31268:SF5;	IPR013785;IPR017853;IPR008811;	PF05691;
TraesCS7B02G020500.1	plasma membrane [GO:0005886]; transmembrane transporter activity [GO:0022857]; transmembrane transport [GO:0055085]	CFC21_056604 CFC21_101160	Uncharacterized protein	NA	NA	Major facilitator superfamily, Proton-dependent oligopeptide transporter (POT/PTR) (TC 2.A.17) family	NA	PTHR11654:SF614;PTHR11654;	IPR036259;IPR000109;	PF00854;
TraesCS7B02G007800.2	NA	NA	deleted	NA	NA	NA	NA	NA	NA	NA
TraesCS7A02G549000.1	nucleus [GO:0005634]; DNA binding [GO:0003677]; regulation of DNA-templated transcription [GO:0006355]	CFC21_100686	NAC domain-containing protein	NA	NA	NA	NA	PTHR31744:SF230;PTHR31744;	IPR003441;IPR036093;	PF02365;
TraesCS7A02G534400.1	pseudouridine synthase activity [GO:0009982]; RNA binding [GO:0003723]; enzyme-directed rRNA pseudouridine synthesis [GO:0000455]	CFC21_100510	RNA-binding S4 domain-containing protein	NA	NA	Pseudouridine synthase RluA family	NA	PTHR21600;PTHR21600:SF44;	IPR020103;IPR006224;IPR006145;IPR002942;IPR036986;	PF00849;PF01479;
TraesCS7A02G529000.1	endoplasmic reticulum [GO:0005783]	NA	J domain-containing protein	NA	NA	NA	NA	PTHR44240;PTHR44240:SF12;	IPR001623;IPR018253;IPR036869;	PF00226;
TraesCS7A02G528800.1	endoplasmic reticulum [GO:0005783]	CFC21_043561	J domain-containing protein	NA	NA	NA	NA	PTHR44240;PTHR44240:SF12;	IPR001623;IPR018253;IPR036869;	PF00226;
TraesCS7A02G523400.1	heme binding [GO:0020037]; iron ion binding [GO:0005506]; monooxygenase activity [GO:0004497]; oxidoreductase activity, acting on paired donors, with incorporation or reduction of molecular oxygen [GO:0016705]; diterpenoid metabolic process [GO:0016101]	CFC21_100401	Cytochrome P450	NA	NA	NA	NA	PTHR47956;PTHR47956:SF82;	IPR001128;IPR002401;IPR036396;	PF00067;
TraesCS7A02G508100.1	membrane [GO:0016020]	CFC21_100235	Cytochrome b561 domain-containing protein	NA	NA	NA	NA	PTHR47281:SF3;PTHR47281;	IPR045879;IPR006593;IPR019545;IPR045266;IPR005018;	PF03188;PF03351;
TraesCS7A02G491100.1	NA	NA	deleted	NA	NA	NA	NA	NA	NA	NA
TraesCS7A02G489200.1	aspartic-type endopeptidase activity [GO:0004190]; proteolysis [GO:0006508]	CFC21_100052	Peptidase A1 domain-containing protein	NA	NA	Peptidase A1 family	NA	PTHR13683;PTHR13683:SF746;	IPR001461;IPR033121;IPR021109;IPR032799;IPR032861;	PF14541;PF14543;
TraesCS7A02G460700.1	NA	CFC21_104769	Uncharacterized protein	NA	NA	NA	NA	PTHR33237;PTHR33237:SF21;	NA	NA
TraesCS7A02G450700.1	oxidoreductase activity, acting on the CH-OH group of donors, NAD or NADP as acceptor [GO:0016616]	CFC21_099633	NAD-dependent epimerase/dehydratase domain-containing protein	NA	NA	NA	NA	PTHR10366;PTHR10366:SF628;	IPR001509;IPR036291;	PF01370;
TraesCS7A02G430500.1	membrane [GO:0016020]; carbohydrate transmembrane transporter activity [GO:0015144]; symporter activity [GO:0015293]	CFC21_099421	Major facilitator superfamily (MFS) profile domain-containing protein	NA	NA	Major facilitator superfamily, Sugar transporter (TC 2.A.1.1) family	NA	PTHR23500:SF485;PTHR23500;	IPR020846;IPR005828;IPR036259;IPR045262;IPR003663;IPR005829;	PF00083;
TraesCS7A02G427300.1	apoplast [GO:0048046]; hydrolase activity, hydrolyzing O-glycosyl compounds [GO:0004553]; xyloglucan:xyloglucosyl transferase activity [GO:0016762]; cell wall biogenesis [GO:0042546]; cell wall organization [GO:0071555]; xyloglucan metabolic process [GO:0010411]	TRIUR3_33348	Xyloglucan endotransglucosylase/hydrolase (EC 2.4.1.207)	NA	2.4.1.207	Glycosyl hydrolase 16 family	NA	PTHR31062;PTHR31062:SF153;	IPR044791;IPR013320;IPR000757;IPR010713;IPR016455;	PF00722;PF06955;
TraesCS7A02G427200.1	apoplast [GO:0048046]; hydrolase activity, hydrolyzing O-glycosyl compounds [GO:0004553]; xyloglucan:xyloglucosyl transferase activity [GO:0016762]; cell wall biogenesis [GO:0042546]; cell wall organization [GO:0071555]; xyloglucan metabolic process [GO:0010411]	CFC21_099371	Xyloglucan endotransglucosylase/hydrolase (EC 2.4.1.207)	NA	2.4.1.207	Glycosyl hydrolase 16 family	NA	PTHR31062;PTHR31062:SF140;	IPR044791;IPR013320;IPR000757;IPR008263;IPR010713;IPR016455;	PF00722;PF06955;
TraesCS7A02G421100.1	NA	CFC21_104341	DUF4228 domain-containing protein	NA	NA	NA	NA	PTHR33052;PTHR33052:SF2;	IPR025322;	PF14009;
TraesCS7A02G407500.1	acyltransferase activity, transferring groups other than amino-acyl groups [GO:0016747]	CFC21_099152	Benzyl alcohol O-benzoyltransferase	NA	NA	NA	NA	PTHR31147;PTHR31147:SF64;	IPR023213;	PF02458;
TraesCS7A02G391100.1	membrane [GO:0016020]; ABC-type transporter activity [GO:0140359]; ATP binding [GO:0005524]; ATP hydrolysis activity [GO:0016887]	CFC21_098977	ABC transporter domain-containing protein	NA	NA	ABC transporter superfamily, ABCG family, PDR (TC 3.A.1.205) subfamily	NA	PTHR48040:SF35;PTHR48040;	IPR003593;IPR013525;IPR029481;IPR003439;IPR043926;IPR034003;IPR027417;IPR013581;	PF01061;PF19055;PF00005;PF14510;PF08370;
TraesCS7A02G391000.1	membrane [GO:0016020]; ABC-type transporter activity [GO:0140359]; ATP binding [GO:0005524]; ATP hydrolysis activity [GO:0016887]	CFC21_098975	ABC transporter domain-containing protein	NA	NA	ABC transporter superfamily, ABCG family, PDR (TC 3.A.1.205) subfamily	NA	PTHR48040:SF35;PTHR48040;	IPR003593;IPR013525;IPR029481;IPR003439;IPR043926;IPR034001;IPR034003;IPR027417;IPR013581;	PF01061;PF19055;PF00005;PF14510;PF08370;
TraesCS7A02G385100.1	NA	CFC21_098908	FLZ-type domain-containing protein	NA	NA	FLZ family	NA	PTHR46057;PTHR46057:SF11;	IPR044533;IPR007650;	PF04570;
TraesCS7A02G381800.1	membrane [GO:0016020]; transmembrane transporter activity [GO:0022857]; oligopeptide transport [GO:0006857]; transmembrane transport [GO:0055085]	CFC21_098871	Uncharacterized protein	NA	NA	Major facilitator superfamily, Proton-dependent oligopeptide transporter (POT/PTR) (TC 2.A.17) family	NA	PTHR11654:SF152;PTHR11654;	IPR036259;IPR000109;IPR018456;	PF00854;
TraesCS7A02G376800.1	chloroplast stroma [GO:0009570]; cytosol [GO:0005829]; iron ion binding [GO:0005506]; pentosyltransferase activity [GO:0016763]; thiamine biosynthetic process [GO:0009228]; thiazole biosynthetic process [GO:0052837]	THI1 CFC21_098834	Thiamine thiazole synthase, chloroplastic (Thiazole biosynthetic enzyme) (EC 2.4.2.60)	THI1	2.4.2.60	THI4 family	NA	PTHR43422;PTHR43422:SF16;	IPR036188;IPR027495;IPR002922;	PF01946;
TraesCS7A02G368500.1	UDP-glucosyltransferase activity [GO:0035251]	CFC21_098761	Glycosyltransferase (EC 2.4.1.-)	NA	2.4.1.-	UDP-glycosyltransferase family	NA	PTHR48047;PTHR48047:SF1;	IPR002213;IPR035595;	PF00201;
TraesCS7A02G367900.1	NA	CFC21_098754	Uncharacterized protein	NA	NA	NA	NA	PTHR34468;PTHR34468:SF2;	NA	NA
TraesCS7A02G364100.1	NA	TRIUR3_09795	Cyclopropane-fatty-acyl-phospholipid synthase	NA	NA	CFA/CMAS family	NA	PTHR43832;PTHR43832:SF1;	IPR029063;	PF02353;
TraesCS7A02G355900.1	NA	CFC21_098629	Uncharacterized protein	NA	NA	NA	NA	PTHR33265;PTHR33265:SF8;	IPR008480;	PF05553;
TraesCS7A02G355700.1	NA	NA	Uncharacterized protein	NA	NA	NA	NA	PTHR33108:SF51;PTHR33108;	IPR012876;	PF07911;
TraesCS7A02G353400.1	extracellular region [GO:0005576]; heme binding [GO:0020037]; lactoperoxidase activity [GO:0140825]; metal ion binding [GO:0046872]; hydrogen peroxide catabolic process [GO:0042744]; response to oxidative stress [GO:0006979]	NA	Peroxidase (EC 1.11.1.7)	NA	1.11.1.7	Peroxidase family, Ascorbate peroxidase subfamily; Peroxidase family, Classical plant (class III) peroxidase subfamily	NA	PTHR31388:SF5;PTHR31388;	IPR002016;IPR010255;IPR000823;IPR019794;IPR019793;IPR033905;	PF00141;
TraesCS7A02G349400.1	NA	CFC21_098565	VQ domain-containing protein	NA	NA	NA	NA	PTHR34777:SF3;PTHR34777;	IPR008889;IPR039608;	PF05678;
TraesCS7A02G348600.1	hydrolase activity, acting on ester bonds [GO:0016788]	CFC21_098557	GDSL esterase/lipase	NA	NA	'GDSL' lipolytic enzyme family	NA	PTHR22835:SF681;PTHR22835;	IPR001087;IPR036514;IPR035669;	PF00657;
TraesCS7A02G339900.1	membrane [GO:0016020]; heme binding [GO:0020037]; iron ion binding [GO:0005506]; oxidoreductase activity, acting on paired donors, with incorporation or reduction of molecular oxygen, NAD(P)H as one donor, and incorporation of one atom of oxygen [GO:0016709]	CFC21_098465	Cytochrome P450	NA	NA	Cytochrome P450 family	NA	PTHR24298:SF491;PTHR24298;	IPR001128;IPR017972;IPR002401;IPR036396;	PF00067;
TraesCS7A02G322200.1	oxidoreductase activity [GO:0016491]	CFC21_109639	Enoyl reductase (ER) domain-containing protein	NA	NA	NA	NA	PTHR43350;PTHR43350:SF2;	IPR013149;IPR013154;IPR011032;IPR036291;IPR020843;	PF08240;PF00107;
TraesCS7A02G317500.1	membrane [GO:0016020]; D-arabinono-1,4-lactone oxidase activity [GO:0003885]; FAD binding [GO:0071949]; L-gulonolactone oxidase activity [GO:0050105]; oxidoreductase activity [GO:0016491]; L-ascorbic acid biosynthetic process [GO:0019853]	CFC21_098234	L-gulonolactone oxidase (EC 1.1.3.8)	NA	1.1.3.8	Oxygen-dependent FAD-linked oxidoreductase family	NA	PTHR13878;PTHR13878:SF90;	IPR007173;IPR016166;IPR036318;IPR016167;IPR016169;IPR010030;IPR006094;IPR016171;	PF04030;PF01565;
TraesCS7A02G269900.1	cytosol [GO:0005829]; mitochondrion [GO:0005739]; 4 iron, 4 sulfur cluster binding [GO:0051539]; aconitate hydratase activity [GO:0003994]; iron-responsive element binding [GO:0030350]; metal ion binding [GO:0046872]; protein dimerization activity [GO:0046983]; citrate metabolic process [GO:0006101]; tricarboxylic acid cycle [GO:0006099]	NA	Putative aconitate hydratase, cytoplasmic	NA	NA	Aconitase/IPM isomerase family; BHLH protein family	NA	PTHR11670;PTHR11670:SF62;	IPR044137;IPR015931;IPR001030;IPR015928;IPR006249;IPR018136;IPR036008;IPR000573;IPR011598;IPR036691;IPR036638;	PF00330;PF00694;PF00010;
TraesCS7A02G264100.1	nucleus [GO:0005634]; DNA binding [GO:0003677]; DNA-binding transcription factor activity [GO:0003700]; ethylene-activated signaling pathway [GO:0009873]	CFC21_097667	AP2/ERF domain-containing protein	NA	NA	NA	NA	PTHR31190;PTHR31190:SF110;	IPR001471;IPR036955;IPR016177;IPR044808;	PF00847;
TraesCS7A02G254400.1	intracellular membrane-bounded organelle [GO:0043231]; membrane [GO:0016020]; ATP binding [GO:0005524]; ATP hydrolysis activity [GO:0016887]; calmodulin binding [GO:0005516]; P-type calcium transporter activity [GO:0005388]	NA	Calcium-transporting ATPase (EC 7.2.2.10)	NA	7.2.2.10	Cation transport ATPase (P-type) (TC 3.A.3) family, Type IIB subfamily	NA	PTHR24093:SF496;PTHR24093;	IPR006068;IPR004014;IPR023299;IPR018303;IPR023298;IPR008250;IPR024750;IPR036412;IPR023214;IPR006408;IPR001757;IPR044492;	PF12515;PF00689;PF00690;PF00122;PF00702;
TraesCS7A02G244700.1	nuclear pore [GO:0005643]	CFC21_097482	Dilute domain-containing protein	NA	NA	NA	NA	PTHR31344;PTHR31344:SF26;	IPR021827;	NA
TraesCS7A02G236500.1	NA	NA	deleted	NA	NA	NA	NA	NA	NA	NA
TraesCS7A02G225000.1	NA	CFC21_097275	Uncharacterized protein	NA	NA	NA	NA	NA	NA	NA
TraesCS7A02G204500.1	cellulase activity [GO:0008810]; cellulose catabolic process [GO:0030245]	CFC21_097066	Endoglucanase (EC 3.2.1.4)	NA	3.2.1.4	Glycosyl hydrolase 9 (cellulase E) family	NA	PTHR22298;PTHR22298:SF184;	IPR008928;IPR012341;IPR001701;IPR033126;IPR018221;	PF00759;
TraesCS7A02G198900.1	extracellular space [GO:0005615]; response to biotic stimulus [GO:0009607]	Pr-1-17 CFC21_097007	Pathogenesis-related protein 1-17 (Pathogenesis-related protein PRB1-2-like)	Pr-1-17	NA	NA	NA	PTHR10334;PTHR10334:SF371;	IPR018244;IPR014044;IPR035940;IPR001283;IPR002413;	PF00188;
TraesCS7A02G198800.1	extracellular space [GO:0005615]; response to biotic stimulus [GO:0009607]	CFC21_097006	SCP domain-containing protein	NA	NA	NA	NA	PTHR10334;PTHR10334:SF420;	IPR018244;IPR014044;IPR035940;IPR001283;IPR002413;	PF00188;
TraesCS7A02G180900.1	nucleus [GO:0005634]; DNA-binding transcription factor activity [GO:0003700]; sequence-specific DNA binding [GO:0043565]; transcription cis-regulatory region binding [GO:0000976]	CFC21_096812	AP2/ERF domain-containing protein	NA	NA	NA	NA	PTHR31657:SF35;PTHR31657;	IPR001471;IPR036955;IPR016177;	PF00847;
TraesCS7A02G178300.1	apoplast [GO:0048046]; manganese ion binding [GO:0030145]	CFC21_096780	Germin-like protein	NA	NA	Germin family	NA	PTHR31238;PTHR31238:SF234;	IPR006045;IPR001929;IPR019780;IPR014710;IPR011051;	PF00190;
TraesCS7A02G134100.1	membrane [GO:0016020]	CFC21_107723	galactinol--sucrose galactosyltransferase (EC 2.4.1.82)	NA	2.4.1.82	Glycosyl hydrolases 36 family	NA	PTHR31268;PTHR31268:SF5;	IPR013785;IPR017853;IPR008811;	PF05691;
TraesCS7A02G127400.1	membrane [GO:0016020]	CFC21_107640	Early nodulin	NA	NA	NA	NA	PTHR33605;PTHR33605:SF14;	IPR005050;	PF03386;
TraesCS7A02G113600.1	NA	NA	deleted	NA	NA	NA	NA	NA	NA	NA
TraesCS7A02G106000.1	acyltransferase activity, transferring groups other than amino-acyl groups [GO:0016747]	CFC21_096029	Uncharacterized protein	NA	NA	Plant acyltransferase family	NA	PTHR31642:SF160;PTHR31642;	IPR023213;	PF02458;
TraesCS7A02G093900.1	acyltransferase activity, transferring groups other than amino-acyl groups [GO:0016747]; flavonoid biosynthetic process [GO:0009813]; polyketide biosynthetic process [GO:0030639]	CFC21_095910 CFC21_095915	Chalcone synthase	NA	NA	Thiolase-like superfamily, Chalcone/stilbene synthases family	NA	PTHR11877:SF70;PTHR11877;	IPR012328;IPR001099;IPR011141;IPR016039;	PF02797;PF00195;
TraesCS7A02G072900.1	NA	CFC21_095701 CFC21_095703	Uncharacterized protein	NA	NA	NA	NA	PTHR33641:SF14;PTHR33641;	NA	NA
TraesCS7A02G042900.1	cytoplasm [GO:0005737]; quercetin 3-O-glucosyltransferase activity [GO:0080043]; quercetin 7-O-glucosyltransferase activity [GO:0080044]	CFC21_095402	Glycosyltransferase	NA	NA	NA	NA	PTHR48049;PTHR48049:SF25;	IPR002213;	PF00201;
TraesCS7A02G024600.1	metal ion binding [GO:0046872]; ubiquitin protein ligase activity [GO:0061630]; protein ubiquitination [GO:0016567]	CFC21_095194	RING-type domain-containing protein	NA	NA	NA	NA	PTHR45969:SF1;PTHR45969;	IPR001841;IPR013083;	PF13639;
TraesCS7A02G004900.1	ADP binding [GO:0043531]; defense response to other organism [GO:0098542]	CFC21_094989	Uncharacterized protein	NA	NA	Disease resistance NB-LRR family	NA	PTHR23155;PTHR23155:SF1116;	IPR042197;IPR044974;IPR032675;IPR002182;IPR027417;IPR038005;IPR041118;IPR036388;	PF00931;PF18052;
TraesCS6D02G401100.1	NA	CFC21_094840 CFC21_094850	Pentacotripeptide-repeat region of PRORP domain-containing protein	NA	NA	PPR family, P subfamily	NA	PTHR47939:SF9;PTHR47939;	IPR002885;IPR011990;	PF12854;PF13812;
TraesCS6D02G370900.1	chloroplast thylakoid membrane [GO:0009535]; nucleus [GO:0005634]; ribonucleoprotein complex [GO:1990904]; mRNA binding [GO:0003729]; chloroplast rRNA processing [GO:1901259]	CFC21_094544	RRM domain-containing protein	NA	NA	NA	NA	PTHR48025;PTHR48025:SF22;	IPR012677;IPR035979;IPR048289;IPR000504;	PF00076;
TraesCS6D02G359300.1	metal ion binding [GO:0046872]; oxidoreductase activity [GO:0016491]	TRIUR3_19567	Protein SRG1	NA	NA	Iron/ascorbate-dependent oxidoreductase family	NA	PTHR47991:SF72;PTHR47991;	IPR026992;IPR044861;IPR027443;IPR005123;	PF03171;PF14226;
TraesCS6D02G349300.1	NA	CFC21_094330	Uncharacterized protein	NA	NA	NA	NA	PTHR33132:SF149;PTHR33132;	NA	NA
TraesCS6D02G331200.1	ATP binding [GO:0005524]; ATP hydrolysis activity [GO:0016887]	CFC21_094141	Clp R domain-containing protein	NA	NA	NA	NA	PTHR43572;PTHR43572:SF14;	IPR003959;IPR036628;IPR004176;IPR027417;	PF07724;
TraesCS6D02G325100.1	cytoplasm [GO:0005737]; saccharopine dehydrogenase (NAD+, L-glutamate-forming) activity [GO:0047131]; saccharopine dehydrogenase (NADP+, L-lysine-forming) activity [GO:0047130]; L-lysine catabolic process to acetyl-CoA via saccharopine [GO:0033512]; lysine biosynthetic process via aminoadipic acid [GO:0019878]	NA	Alpha-aminoadipic semialdehyde synthase	NA	NA	Saccharopine dehydrogenase family	NA	PTHR11133;PTHR11133:SF22;	IPR007886;IPR007698;IPR007545;IPR043009;IPR036291;IPR032095;IPR005097;	PF05222;PF04455;PF16653;PF03435;
TraesCS6D02G320800.1	NA	NA	deleted	NA	NA	NA	NA	NA	NA	NA
TraesCS6D02G314600.1	DNA-binding transcription factor activity [GO:0003700]; response to gibberellin [GO:0009739]; trichome morphogenesis [GO:0010090]	CFC21_093971	C2H2-type domain-containing protein	NA	NA	NA	NA	PTHR46547:SF7;PTHR46547;	IPR044291;IPR036236;IPR013087;	NA
TraesCS6D02G293900.1	chloroplast thylakoid membrane [GO:0009535]	CFC21_093762	Cyanobacterial aminoacyl-tRNA synthetase CAAD domain-containing protein	NA	NA	NA	NA	PTHR33222;PTHR33222:SF5;	IPR025564;IPR033344;	PF14159;
TraesCS6D02G282900.1	mRNA binding [GO:0003729]	NA	Pentacotripeptide-repeat region of PRORP domain-containing protein	NA	NA	PPR family, P subfamily	NA	PTHR47874;PTHR47874:SF5;	IPR002885;IPR044179;IPR011990;	PF01535;PF13041;PF13812;
TraesCS6D02G278900.1	cytosol [GO:0005829]; plastid [GO:0009536]; dihydropyrimidine dehydrogenase (NADP+) activity [GO:0017113]; NADP binding [GO:0050661]; uracil binding [GO:0002058]; beta-alanine biosynthetic process [GO:0019483]; cellular response to nitrogen levels [GO:0043562]; thymine catabolic process [GO:0006210]; uracil catabolic process [GO:0006212]	NA	dihydropyrimidine dehydrogenase (NADP(+)) (EC 1.3.1.2) (Dihydrothymine dehydrogenase) (Dihydrouracil dehydrogenase)	NA	1.3.1.2	Dihydropyrimidine dehydrogenase family	NA	PTHR43073;PTHR43073:SF2;	IPR013785;IPR005720;	PF01180;
TraesCS6D02G278200.1	acyltransferase activity, transferring groups other than amino-acyl groups [GO:0016747]; flavonoid biosynthetic process [GO:0009813]; polyketide biosynthetic process [GO:0030639]	CFC21_093592	Chalcone synthase	NA	NA	Thiolase-like superfamily, Chalcone/stilbene synthases family	NA	PTHR11877:SF107;PTHR11877;	IPR012328;IPR001099;IPR011141;IPR016039;	PF02797;PF00195;
TraesCS6D02G277500.1	electron transfer activity [GO:0009055]	CFC21_029455	Phytocyanin domain-containing protein	NA	NA	NA	NA	PTHR33021;PTHR33021:SF474;	IPR028871;IPR008972;IPR039391;IPR003245;	PF02298;
TraesCS6D02G274000.1	membrane [GO:0016020]	CFC21_093544 CFC21_093548	Uncharacterized protein	NA	NA	NA	NA	PTHR34483:SF5;PTHR34483;	NA	NA
TraesCS6D02G261300.1	NA	NA	Predicted protein	NA	NA	NA	NA	PTHR10209:SF847;PTHR10209;	IPR027443;	NA
TraesCS6D02G251600.1	NA	NA	Uncharacterized protein	NA	NA	NA	NA	PTHR35282;PTHR35282:SF13;	IPR049198;	PF21737;
TraesCS6D02G248800.1	membrane [GO:0016020]; oligopeptide transmembrane transporter activity [GO:0035673]; protein transport [GO:0015031]	CFC21_088814	Oligopeptide transporter 4	NA	NA	Oligopeptide OPT transporter (TC 2.A.67.1) family	NA	PTHR22601;PTHR22601:SF102;	IPR004648;IPR004813;	PF03169;
TraesCS6D02G247000.1	nucleic acid binding [GO:0003676]; zinc ion binding [GO:0008270]; DNA integration [GO:0015074]	OSIGBa0115A19.5	OSIGBa0115A19.5 protein	OSIGBa0115A19.5	NA	NA	NA	PTHR42648:SF20;PTHR42648;	IPR043502;IPR025724;IPR001584;IPR012337;IPR036397;IPR013103;IPR001878;IPR036875;	PF13976;PF14223;PF00665;PF07727;PF00098;
TraesCS6D02G246500.1	membrane [GO:0016020]; transmembrane transporter activity [GO:0022857]; transmembrane transport [GO:0055085]	CFC21_093276	Uncharacterized protein	NA	NA	Major facilitator superfamily, Proton-dependent oligopeptide transporter (POT/PTR) (TC 2.A.17) family	NA	PTHR11654;PTHR11654:SF163;	IPR036259;IPR000109;	PF00854;
TraesCS6D02G238500.1	plant-type vacuole membrane [GO:0009705]; transmembrane transporter activity [GO:0022857]; transmembrane phosphate ion transport from cytosol to vacuole [GO:1905011]	FSB_LOCUS17317	SPX domain-containing protein	NA	NA	Major facilitator superfamily	NA	PTHR23510;PTHR23510:SF75;	IPR011701;IPR036259;IPR004331;IPR045264;	PF07690;PF03105;
TraesCS6D02G226900.1	plasma membrane [GO:0005886]; nucleobase transmembrane transporter activity [GO:0015205]; nucleobase transport [GO:0015851]	CFC21_093058	Uncharacterized protein	NA	NA	Purine-cytosine permease (2.A.39) family	NA	PTHR30618;PTHR30618:SF0;	IPR001248;IPR045225;	PF02133;
TraesCS6D02G224700.1	chloroplast [GO:0009507]; phospholipase activity [GO:0004620]; lipid metabolic process [GO:0006629]	NA	Fungal lipase-like domain-containing protein	NA	NA	NA	NA	PTHR31403:SF31;PTHR31403;	IPR029058;IPR002921;	PF01764;
TraesCS6D02G212800.1	leaf senescence [GO:0010150]	CFC21_092906	Senescence regulator	NA	NA	Senescence regulator S40 family	NA	PTHR46525;PTHR46525:SF25;	IPR007608;	PF04520;
TraesCS6D02G193600.1	membrane [GO:0016020]; heme binding [GO:0020037]; iron ion binding [GO:0005506]; monooxygenase activity [GO:0004497]; oxidoreductase activity, acting on paired donors, with incorporation or reduction of molecular oxygen [GO:0016705]	CFC21_092701	Cytochrome P450	NA	NA	Cytochrome P450 family	NA	PTHR24296;PTHR24296:SF107;	IPR001128;IPR017972;IPR002401;IPR036396;	PF00067;
TraesCS6D02G187800.1	NA	NA	deleted	NA	NA	NA	NA	NA	NA	NA
TraesCS6D02G182600.1	nucleic acid binding [GO:0003676]; zinc ion binding [GO:0008270]; DNA integration [GO:0015074]	C2845_PM16G21470	Putative gag-pol polyprotein	NA	NA	NA	NA	PTHR42648:SF20;PTHR42648;	IPR043502;IPR025724;IPR001584;IPR012337;IPR036397;IPR013103;IPR001878;IPR036875;	PF13976;PF14223;PF00665;PF07727;PF00098;
TraesCS6D02G174300.1	membrane [GO:0016020]; ATP binding [GO:0005524]; protein serine/threonine kinase activity [GO:0004674]; receptor serine/threonine kinase binding [GO:0033612]; phosphorylation [GO:0016310]	CFC21_092494	Protein kinase domain-containing protein	NA	NA	Protein kinase superfamily, Ser/Thr protein kinase family	NA	PTHR48056;PTHR48056:SF29;	IPR011009;IPR001611;IPR003591;IPR032675;IPR013210;IPR000719;IPR017441;IPR001245;IPR008271;	PF00560;PF13855;PF08263;PF07714;
TraesCS6D02G162900.1	nucleus [GO:0005634]; DNA-binding transcription factor activity, RNA polymerase II-specific [GO:0000981]; RNA polymerase II cis-regulatory region sequence-specific DNA binding [GO:0000978]; regulation of DNA-templated transcription [GO:0006355]	CFC21_092369	Uncharacterized protein	NA	NA	NA	NA	PTHR45614;PTHR45614:SF3;	IPR009057;IPR017930;IPR001005;	PF00249;
TraesCS6D02G130800.1	endoplasmic reticulum membrane [GO:0005789]; Golgi membrane [GO:0000139]; 4-hydroxyphenylpyruvate dioxygenase activity [GO:0003868]; metal ion binding [GO:0046872]; L-phenylalanine catabolic process [GO:0006559]; tyrosine catabolic process [GO:0006572]	CFC21_092039	4-hydroxyphenylpyruvate dioxygenase	NA	NA	4HPPD family	NA	PTHR11959;PTHR11959:SF1;	IPR005956;IPR041735;IPR041736;IPR029068;IPR004360;IPR037523;	PF00903;
TraesCS6D02G125000.1	DNA binding [GO:0003677]	CFC21_091968	TF-B3 domain-containing protein	NA	NA	NA	NA	NA	IPR015300;	NA
TraesCS6D02G108000.1	nucleus [GO:0005634]; regulation of DNA-templated transcription [GO:0006355]	CFC21_091798	CCT domain-containing protein	NA	NA	NA	NA	PTHR31874;PTHR31874:SF10;	IPR010402;	PF06203;
TraesCS6D02G104000.1	defense response [GO:0006952]	CFC21_091751	C2 domain-containing protein	NA	NA	NA	NA	PTHR32246;PTHR32246:SF174;	IPR000008;IPR035892;IPR044750;	PF00168;
TraesCS6D02G095500.1	cytoplasm [GO:0005737]; rRNA (cytosine-N4-)-methyltransferase activity [GO:0071424]; rRNA base methylation [GO:0070475]	C2845_PM11G14070	Ribosomal RNA small subunit methyltransferase H	NA	NA	Methyltransferase superfamily, RsmH family	NA	PTHR11265:SF0;PTHR11265;	IPR002903;IPR023397;IPR029063;	PF01795;
TraesCS6D02G039100.1	membrane [GO:0016020]; protein ubiquitination [GO:0016567]	CFC21_091073 CFC21_091078	RING-type domain-containing protein	NA	NA	RING-type zinc finger family, ATL subfamily	NA	PTHR45768;PTHR45768:SF15;	IPR001841;IPR013083;	PF13639;
TraesCS6D02G026500.2	membrane [GO:0016020]; vacuole [GO:0005773]; beta-fructofuranosidase activity [GO:0004564]; carbohydrate metabolic process [GO:0005975]	CFC21_092960	Beta-fructofuranosidase	NA	NA	Glycosyl hydrolase 32 family	NA	PTHR31953;PTHR31953:SF42;	IPR021792;IPR013320;IPR001362;IPR018053;IPR013189;IPR013148;IPR023296;	PF08244;PF00251;PF11837;
TraesCS6D02G017000.2	NA	NA	deleted	NA	NA	NA	NA	NA	NA	NA
TraesCS6B02G440600.1	membrane [GO:0016020]	CFC21_090274	Leucine-rich repeat-containing N-terminal plant-type domain-containing protein	NA	NA	NA	NA	PTHR48063;PTHR48063:SF22;	IPR001611;IPR003591;IPR032675;IPR013210;	PF00560;PF13516;PF13855;PF08263;
TraesCS6B02G411700.1	NADPH binding [GO:0070402]; oxidoreductase activity, acting on NAD(P)H [GO:0016651]	CFC21_089991	Enoyl reductase (ER) domain-containing protein	NA	NA	NA	NA	PTHR48106:SF10;PTHR48106;	IPR013149;IPR013154;IPR011032;IPR036291;IPR020843;IPR014189;	PF08240;PF00107;
TraesCS6B02G398200.1	membrane [GO:0016020]	CFC21_089845	PGG domain-containing protein	NA	NA	NA	NA	PTHR24177;PTHR24177:SF476;	IPR026961;	PF13962;
TraesCS6B02G387000.1	cytoplasm [GO:0005737]; dipeptidyl-peptidase activity [GO:0008239]; metal ion binding [GO:0046872]	CFC21_089734	Nudix hydrolase domain-containing protein	NA	NA	NA	NA	PTHR23422;PTHR23422:SF9;	IPR015797;IPR000086;IPR039461;	PF00293;PF03571;
TraesCS6B02G385800.1	regulation of DNA-templated transcription [GO:0006355]	CFC21_089723	BHLH domain-containing protein	NA	NA	NA	NA	PTHR33124:SF90;PTHR33124;	IPR044660;	NA
TraesCS6B02G355700.1	metal ion binding [GO:0046872]; oxidoreductase activity [GO:0016491]; ethylene biosynthetic process [GO:0009693]; fruit ripening [GO:0009835]	CFC21_089419	aminocyclopropanecarboxylate oxidase (EC 1.14.17.4) (Ethylene-forming enzyme)	NA	1.14.17.4	Iron/ascorbate-dependent oxidoreductase family	NA	PTHR47991:SF42;PTHR47991;	IPR026992;IPR044861;IPR027443;IPR005123;	PF03171;PF14226;
TraesCS6B02G348100.1	cytosol [GO:0005829]; nucleus [GO:0005634]; ribonucleoprotein complex [GO:1990904]; mRNA 3'-UTR binding [GO:0003730]; poly(A) binding [GO:0008143]; poly(U) RNA binding [GO:0008266]	CFC21_089346	RRM domain-containing protein	NA	NA	NA	NA	PTHR11176;PTHR11176:SF23;	IPR012677;IPR035979;IPR000504;	PF00076;
TraesCS6B02G345500.1	NA	CFC21_089320	Uncharacterized protein	NA	NA	NA	NA	PTHR34998:SF1;PTHR34998;	NA	NA
TraesCS6B02G344600.1	chloroplast thylakoid membrane [GO:0009535]	CFC21_089308 CFC21_089311	Cyanobacterial aminoacyl-tRNA synthetase CAAD domain-containing protein	NA	NA	NA	NA	PTHR33222;PTHR33222:SF5;	IPR025564;IPR033344;	PF14159;
TraesCS6B02G330400.1	NA	CFC21_089170	VQ domain-containing protein	NA	NA	NA	NA	PTHR33179:SF10;PTHR33179;	IPR008889;IPR039609;	PF05678;
TraesCS6B02G296400.1	NA	NA	deleted	NA	NA	NA	NA	NA	NA	NA
TraesCS6B02G293500.1	apoplast [GO:0048046]; hydrolase activity, hydrolyzing O-glycosyl compounds [GO:0004553]; xyloglucan:xyloglucosyl transferase activity [GO:0016762]; cell wall biogenesis [GO:0042546]; cell wall organization [GO:0071555]; xyloglucan metabolic process [GO:0010411]	CFC21_088819	Xyloglucan endotransglucosylase/hydrolase (EC 2.4.1.207)	NA	2.4.1.207	Glycosyl hydrolase 16 family	NA	PTHR31062;PTHR31062:SF280;	IPR044791;IPR013320;IPR000757;IPR010713;IPR016455;	PF00722;PF06955;
TraesCS6B02G281900.1	NA	NA	deleted	NA	NA	NA	NA	NA	NA	NA
TraesCS6B02G271900.1	root development [GO:0048364]; shoot system development [GO:0048367]	CFC21_088611	Uncharacterized protein	NA	NA	NA	NA	PTHR33070:SF46;PTHR33070;	IPR004320;	PF03087;
TraesCS6B02G270200.1	DNA-binding transcription factor activity [GO:0003700]; protein dimerization activity [GO:0046983]	CFC21_088596	BHLH domain-containing protein	NA	NA	NA	NA	PTHR46196;PTHR46196:SF2;	IPR011598;IPR043561;IPR025610;	PF14215;
TraesCS6B02G258900.1	leaf senescence [GO:0010150]	CFC21_088476	Senescence regulator	NA	NA	Senescence regulator S40 family	NA	PTHR46525;PTHR46525:SF25;	IPR007608;	PF04520;
TraesCS6B02G203100.1	NA	NA	deleted	NA	NA	NA	NA	NA	NA	NA
TraesCS6B02G193400.1	metal ion binding [GO:0046872]; oxidoreductase activity, acting on single donors with incorporation of molecular oxygen, incorporation of two atoms of oxygen [GO:0016702]; fatty acid biosynthetic process [GO:0006633]; lipid oxidation [GO:0034440]; oxylipin biosynthetic process [GO:0031408]	CFC21_087815	Lipoxygenase (EC 1.13.11.-)	NA	1.13.11.-	Lipoxygenase family	NA	PTHR11771;PTHR11771:SF89;	IPR000907;IPR013819;IPR036226;IPR020834;IPR020833;IPR001246;IPR042057;IPR027433;IPR001024;IPR036392;	PF00305;PF01477;
TraesCS6B02G160400.1	metal ion binding [GO:0046872]; oxidoreductase activity, acting on single donors with incorporation of molecular oxygen, incorporation of two atoms of oxygen [GO:0016702]; fatty acid biosynthetic process [GO:0006633]; lipid oxidation [GO:0034440]; oxylipin biosynthetic process [GO:0031408]	CFC21_087477	Lipoxygenase (EC 1.13.11.-)	NA	1.13.11.-	Lipoxygenase family	NA	PTHR11771:SF49;PTHR11771;	IPR000907;IPR013819;IPR036226;IPR020834;IPR001246;IPR027433;IPR001024;IPR036392;	PF00305;PF01477;
TraesCS6B02G138700.1	plasmodesma [GO:0009506]; lyase activity [GO:0016829]	NA	Predicted pectin lyase-like family protein with X8 domain	NA	NA	NA	CBM43;	PTHR31044;PTHR31044:SF62;	IPR012946;IPR044788;	PF07983;
TraesCS6B02G131200.1	NA	CFC21_087180	F-box domain-containing protein	NA	NA	NA	NA	PTHR31264:SF19;PTHR31264;	IPR036047;IPR001810;	PF12937;
TraesCS6B02G128200.1	diacylglycerol O-acyltransferase activity [GO:0004144]; cellular biosynthetic process [GO:0044249]; lipid biosynthetic process [GO:0008610]	CFC21_087148	Serine aminopeptidase S33 domain-containing protein	NA	NA	Diacylglycerol acyltransferase family	NA	PTHR22753:SF9;PTHR22753;	IPR029058;IPR007130;	PF03982;
TraesCS6B02G117000.1	NA	NA	deleted	NA	NA	NA	NA	NA	NA	NA
TraesCS6B02G052200.1	heme binding [GO:0020037]; iron ion binding [GO:0005506]; monooxygenase activity [GO:0004497]; oxidoreductase activity, acting on paired donors, with incorporation or reduction of molecular oxygen [GO:0016705]; diterpenoid metabolic process [GO:0016101]	TRIUR3_26169	Cytochrome P450 71C2	NA	NA	Cytochrome P450 family	NA	PTHR47956:SF4;PTHR47956;	IPR001128;IPR017972;IPR002401;IPR036396;	PF00067;
TraesCS6B02G039500.1	membrane [GO:0016020]; heme binding [GO:0020037]; iron ion binding [GO:0005506]; monooxygenase activity [GO:0004497]; oxidoreductase activity, acting on paired donors, with incorporation or reduction of molecular oxygen [GO:0016705]; sterol metabolic process [GO:0016125]	CFC21_086117	Allene oxide synthase	NA	NA	Cytochrome P450 family	NA	PTHR24286;PTHR24286:SF49;	IPR001128;IPR002403;IPR036396;	PF00067;
TraesCS6B02G024900.1	mitochondrion [GO:0005739]; organelle membrane [GO:0031090]; FAD binding [GO:0071949]; heme binding [GO:0020037]; molybdenum ion binding [GO:0030151]; molybdopterin cofactor binding [GO:0043546]; nitrate reductase (NADH) activity [GO:0009703]; nitrate reductase (NADPH) activity [GO:0050464]; sulfite oxidase activity [GO:0008482]; nitrate assimilation [GO:0042128]; nitric oxide biosynthetic proces…	CFC21_085961	Nitrate reductase	NA	NA	Nitrate reductase family	NA	PTHR19372:SF7;PTHR19372;	IPR008333;IPR001199;IPR036400;IPR018506;IPR017927;IPR001709;IPR039261;IPR014756;IPR005066;IPR008335;IPR012137;IPR001433;IPR000572;IPR036374;IPR022407;IPR017938;	PF00173;PF00970;PF03404;PF00175;PF00174;
TraesCS6B02G011300.1	catalytic activity [GO:0003824]	CFC21_085811	Rhodanese domain-containing protein	NA	NA	NA	NA	PTHR44542:SF5;PTHR44542;	IPR001763;IPR036873;IPR044684;	PF00581;
TraesCS6A02G386300.1	chloroplast thylakoid membrane [GO:0009535]; nucleus [GO:0005634]; ribonucleoprotein complex [GO:1990904]; mRNA binding [GO:0003729]; chloroplast rRNA processing [GO:1901259]	CFC21_090124	RRM domain-containing protein	NA	NA	NA	NA	PTHR48025;PTHR48025:SF22;	IPR012677;IPR035979;IPR048289;IPR000504;	PF00076;
TraesCS6A02G353100.1	regulation of DNA-templated transcription [GO:0006355]	CFC21_084948	BHLH domain-containing protein	NA	NA	NA	NA	PTHR33124:SF90;PTHR33124;	IPR044660;	NA
TraesCS6A02G336600.1	ATP binding [GO:0005524]; protein kinase activity [GO:0004672]	CFC21_084770	Protein kinase domain-containing protein	NA	NA	NA	NA	PTHR45621;PTHR45621:SF180;	IPR011009;IPR000719;IPR001245;IPR008271;	PF07714;
TraesCS6A02G317700.1	cytoplasm [GO:0005737]; quercetin 3-O-glucosyltransferase activity [GO:0080043]; quercetin 7-O-glucosyltransferase activity [GO:0080044]	CFC21_084579	Glycosyltransferase (EC 2.4.1.-)	NA	2.4.1.-	UDP-glycosyltransferase family	NA	PTHR11926;PTHR11926:SF1491;	IPR002213;IPR035595;	PF00201;
TraesCS6A02G316200.1	NA	CFC21_093780	SHSP domain-containing protein	NA	NA	Small heat shock protein (HSP20) family	NA	PTHR46991;PTHR46991:SF11;	IPR002068;IPR044656;IPR008978;	PF00011;
TraesCS6A02G303300.1	mRNA binding [GO:0003729]	CFC21_084444	Pentacotripeptide-repeat region of PRORP domain-containing protein	NA	NA	PPR family, P subfamily	NA	PTHR47874;PTHR47874:SF5;	IPR002885;IPR044179;IPR011990;	PF01535;PF13041;PF13812;
TraesCS6A02G301300.1	membrane [GO:0016020]; ATP binding [GO:0005524]; protein serine/threonine kinase activity [GO:0004674]; phosphorylation [GO:0016310]	CFC21_084418	Protein kinase domain-containing protein	NA	NA	Protein kinase superfamily	NA	PTHR47974;PTHR47974:SF9;	IPR011009;IPR000719;IPR017441;IPR001245;IPR008271;	PF07714;
TraesCS6A02G299200.1	cytosol [GO:0005829]; dihydropyrimidine dehydrogenase (NADP+) activity [GO:0017113]; NADP binding [GO:0050661]; uracil binding [GO:0002058]; beta-alanine biosynthetic process [GO:0019483]; thymine catabolic process [GO:0006210]; uracil catabolic process [GO:0006212]	CFC21_084398 CFC21_084399 CFC21_084400	dihydropyrimidine dehydrogenase (NADP(+)) (EC 1.3.1.2) (Dihydrothymine dehydrogenase) (Dihydrouracil dehydrogenase)	NA	1.3.1.2	Dihydropyrimidine dehydrogenase family	NA	PTHR43073;PTHR43073:SF2;	IPR013785;IPR005720;	PF01180;
TraesCS6A02G298400.1	acyltransferase activity, transferring groups other than amino-acyl groups [GO:0016747]; flavonoid biosynthetic process [GO:0009813]; polyketide biosynthetic process [GO:0030639]	CFC21_084387	Chalcone synthase	NA	NA	Thiolase-like superfamily, Chalcone/stilbene synthases family	NA	PTHR11877:SF107;PTHR11877;	IPR012328;IPR001099;IPR011141;IPR016039;	PF02797;PF00195;
TraesCS6A02G285800.1	endoplasmic reticulum [GO:0005783]; endoplasmic reticulum membrane [GO:0005789]; ATP binding [GO:0005524]; ethylene binding [GO:0051740]; ethylene receptor activity [GO:0038199]; metal ion binding [GO:0046872]; protein kinase activity [GO:0004672]; phosphorylation [GO:0016310]	CFC21_084261	Ethylene receptor	NA	NA	Ethylene receptor family	NA	PTHR24423:SF618;PTHR24423;	IPR011006;IPR014525;IPR003018;IPR029016;IPR001789;	PF01590;
TraesCS6A02G280500.1	NA	CFC21_084210	Uncharacterized protein	NA	NA	NA	NA	PTHR34055:SF1;PTHR34055;	NA	NA
TraesCS6A02G273700.1	nucleus [GO:0005634]; DNA-binding transcription factor activity [GO:0003700]; transcription cis-regulatory region binding [GO:0000976]; regulation of developmental process [GO:0050793]; regulation of DNA-templated transcription [GO:0006355]	CFC21_084132	ZF-HD dimerization-type domain-containing protein	NA	NA	NA	NA	PTHR31948;PTHR31948:SF138;	IPR009057;IPR006455;IPR006456;	PF04770;
TraesCS6A02G268500.1	membrane [GO:0016020]; transmembrane transporter activity [GO:0022857]; transmembrane transport [GO:0055085]	CFC21_084085	Uncharacterized protein	NA	NA	Major facilitator superfamily, Proton-dependent oligopeptide transporter (POT/PTR) (TC 2.A.17) family	NA	PTHR11654;PTHR11654:SF163;	IPR036259;IPR000109;	PF00854;
TraesCS6A02G267700.1	membrane [GO:0016020]; transmembrane transporter activity [GO:0022857]; transmembrane transport [GO:0055085]	CFC21_084078	Uncharacterized protein	NA	NA	Major facilitator superfamily, Proton-dependent oligopeptide transporter (POT/PTR) (TC 2.A.17) family	NA	PTHR11654;PTHR11654:SF163;	IPR036259;IPR000109;	PF00854;
TraesCS6A02G253500.1	root development [GO:0048364]; shoot system development [GO:0048367]	CFC21_035540	Uncharacterized protein	NA	NA	NA	NA	PTHR33070:SF46;PTHR33070;	IPR004320;	PF03087;
TraesCS6A02G244700.1	plasma membrane [GO:0005886]; nucleobase transmembrane transporter activity [GO:0015205]; nucleobase transport [GO:0015851]	NA	Uncharacterized protein	NA	NA	Purine-cytosine permease (2.A.39) family	NA	PTHR30618;PTHR30618:SF0;	IPR001248;IPR045225;	PF02133;
TraesCS6A02G237300.1	membrane [GO:0016020]; oxidoreductase activity [GO:0016491]	NA	Cytochrome b561 domain-containing protein	NA	NA	NA	NA	PTHR10106;PTHR10106:SF22;	IPR043205;IPR006593;	PF03188;
TraesCS6A02G222200.1	leaf senescence [GO:0010150]	CFC21_083639	Senescence regulator	NA	NA	Senescence regulator S40 family	NA	PTHR46525;PTHR46525:SF25;	IPR007608;	PF04520;
TraesCS6A02G173800.1	nucleus [GO:0005634]; DNA-binding transcription factor activity, RNA polymerase II-specific [GO:0000981]; RNA polymerase II cis-regulatory region sequence-specific DNA binding [GO:0000978]; regulation of DNA-templated transcription [GO:0006355]	CFC21_083148	Uncharacterized protein	NA	NA	NA	NA	PTHR45614;PTHR45614:SF3;	IPR009057;IPR017930;IPR001005;	PF00249;
TraesCS6A02G137100.1	membrane [GO:0016020]; electron transfer activity [GO:0009055]	NA	Phytocyanin domain-containing protein	NA	NA	Early nodulin-like (ENODL) family	NA	PTHR33021;PTHR33021:SF316;	IPR008972;IPR041846;IPR039391;IPR003245;	PF02298;
TraesCS6A02G136500.1	extracellular region [GO:0005576]; plant-type cell wall [GO:0009505]; plasmodesma [GO:0009506]; heme binding [GO:0020037]; lactoperoxidase activity [GO:0140825]; metal ion binding [GO:0046872]; peroxidase activity [GO:0004601]; hydrogen peroxide catabolic process [GO:0042744]; response to oxidative stress [GO:0006979]	CFC21_082773	Peroxidase (EC 1.11.1.7)	NA	1.11.1.7	Peroxidase family, Ascorbate peroxidase subfamily; Peroxidase family, Classical plant (class III) peroxidase subfamily	NA	PTHR31235:SF246;PTHR31235;	IPR002016;IPR010255;IPR000823;IPR019793;IPR033905;	PF00141;
TraesCS6A02G132500.1	metal ion binding [GO:0046872]; oxidoreductase activity, acting on single donors with incorporation of molecular oxygen, incorporation of two atoms of oxygen [GO:0016702]; fatty acid biosynthetic process [GO:0006633]; lipid oxidation [GO:0034440]; oxylipin biosynthetic process [GO:0031408]	CFC21_082714 CFC21_082717	Lipoxygenase (EC 1.13.11.-)	NA	1.13.11.-	Lipoxygenase family	NA	PTHR11771:SF49;PTHR11771;	IPR000907;IPR013819;IPR036226;IPR020834;IPR001246;IPR027433;IPR001024;IPR036392;	PF00305;PF01477;
TraesCS6A02G123900.1	chloroplast [GO:0009507]; chloroplast proton-transporting ATP synthase complex assembly [GO:0033614]; thylakoid membrane organization [GO:0010027]	TRIUR3_32364	Uncharacterized protein	NA	NA	NA	NA	PTHR34938;PTHR34938:SF3;	IPR040299;	NA
TraesCS6A02G118000.1	nucleus [GO:0005634]; regulation of DNA-templated transcription [GO:0006355]	CFC21_082577	CCT domain-containing protein	NA	NA	NA	NA	PTHR31874;PTHR31874:SF10;	IPR010402;	PF06203;
TraesCS6A02G112300.1	NA	CFC21_082517	F-box domain-containing protein	NA	NA	NA	NA	PTHR32141;PTHR32141:SF70;	IPR036047;IPR001810;IPR006566;IPR032675;	PF00646;PF08387;
TraesCS6A02G051400.1	NA	CFC21_081875	Pentacotripeptide-repeat region of PRORP domain-containing protein	NA	NA	NA	NA	PTHR47930:SF2;PTHR47930;	IPR002885;IPR011990;	PF13812;
TraesCS6A02G047100.1	cytosol [GO:0005829]; ATP binding [GO:0005524]; GMP synthase activity [GO:0003921]; glutamine metabolic process [GO:0006541]; GMP biosynthetic process [GO:0006177]	CFC21_091225	GMP synthase [glutamine-hydrolyzing] (EC 6.3.5.2) (Glutamine amidotransferase)	NA	6.3.5.2	NA	NA	PTHR11922:SF2;PTHR11922;	IPR029062;IPR017926;IPR001674;IPR004739;IPR022955;IPR025777;IPR014729;	PF00117;PF00958;
TraesCS5D02G566800.1	hydrolase activity, acting on ester bonds [GO:0016788]	CFC21_081136 CFC21_081292	GDSL esterase/lipase EXL3	NA	NA	'GDSL' lipolytic enzyme family	NA	PTHR45642;PTHR45642:SF73;	IPR001087;IPR036514;IPR035669;	PF00657;
TraesCS5D02G565800.1	chloroplast stroma [GO:0009570]; mRNA binding [GO:0003729]; rRNA primary transcript binding [GO:0042134]; positive regulation of translation [GO:0045727]	CFC21_081286	Smr domain-containing protein	NA	NA	PPR family, P subfamily	NA	PTHR47447;PTHR47447:SF3;	IPR002885;IPR033443;IPR002625;IPR011990;	PF13041;PF13812;PF17177;
TraesCS5D02G564000.1	membrane [GO:0016020]; ABC-type transporter activity [GO:0140359]; ATP binding [GO:0005524]; ATP hydrolysis activity [GO:0016887]	CFC21_081269	ABC transporter domain-containing protein	NA	NA	ABC transporter superfamily, ABCG family, PDR (TC 3.A.1.205) subfamily	NA	PTHR48040:SF47;PTHR48040;	IPR003593;IPR013525;IPR003439;IPR043926;IPR034001;IPR034003;IPR027417;IPR013581;	PF01061;PF19055;PF00005;PF08370;
TraesCS5D02G556400.1	NA	CFC21_081194	Pentacotripeptide-repeat region of PRORP domain-containing protein	NA	NA	NA	NA	PTHR47924;PTHR47924:SF67;	IPR002885;IPR011990;	PF01535;PF13812;
TraesCS5D02G519800.1	membrane [GO:0016020]; ATP binding [GO:0005524]; protein serine/threonine kinase activity [GO:0004674]; phosphorylation [GO:0016310]; recognition of pollen [GO:0048544]; response to other organism [GO:0051707]	CFC21_080801	Receptor-like serine/threonine-protein kinase (EC 2.7.11.1)	NA	2.7.11.1	Protein kinase superfamily, Ser/Thr protein kinase family	NA	PTHR47974;PTHR47974:SF9;	IPR001480;IPR036426;IPR011009;IPR003609;IPR000719;IPR017441;IPR000858;IPR008271;IPR024171;	PF01453;PF08276;PF00069;PF00954;
TraesCS5D02G505300.1	NA	CFC21_080645	Uncharacterized protein	NA	NA	NA	NA	NA	NA	NA
TraesCS5D02G503800.1	anthranilate synthase activity [GO:0004049]; tryptophan biosynthetic process [GO:0000162]	CFC21_080628	anthranilate synthase (EC 4.1.3.27)	NA	4.1.3.27	Anthranilate synthase component I family	NA	PTHR11236;PTHR11236:SF9;	IPR005801;IPR019999;IPR006805;IPR005256;IPR015890;	PF04715;PF00425;
TraesCS5D02G488700.1	acyltransferase activity, transferring groups other than amino-acyl groups [GO:0016747]; flavonoid biosynthetic process [GO:0009813]; polyketide biosynthetic process [GO:0030639]	CFC21_080481	chalcone synthase (EC 2.3.1.74)	NA	2.3.1.74	Thiolase-like superfamily, Chalcone/stilbene synthases family	NA	PTHR11877:SF14;PTHR11877;	IPR012328;IPR001099;IPR018088;IPR011141;IPR016039;	PF02797;PF00195;
TraesCS5D02G485800.1	Golgi apparatus [GO:0005794]; membrane [GO:0016020]; O-acetyltransferase activity [GO:0016413]	NA	Trichome birefringence-like C-terminal domain-containing protein	NA	NA	PC-esterase family, TBL subfamily	NA	PTHR32285;PTHR32285:SF67;	IPR029962;IPR026057;	PF13839;
TraesCS5D02G480300.1	NA	NA	deleted	NA	NA	NA	NA	NA	NA	NA
TraesCS5D02G468600.1	electron transfer activity [GO:0009055]	CFC21_080265	Phytocyanin domain-containing protein	NA	NA	NA	NA	PTHR33021;PTHR33021:SF529;	IPR008972;IPR039391;IPR003245;	PF02298;
TraesCS5D02G453300.1	mitochondrion [GO:0005739]; GTP binding [GO:0005525]; GTPase activity [GO:0003924]; ribosome biogenesis [GO:0042254]	CFC21_080110	Obg domain-containing protein	NA	NA	NA	NA	PTHR11702;PTHR11702:SF39;	IPR031167;IPR006073;IPR006074;IPR006169;IPR036726;IPR045086;IPR027417;IPR005225;	PF01018;PF01926;
TraesCS5D02G452500.1	NA	NA	deleted	NA	NA	NA	NA	NA	NA	NA
TraesCS5D02G435400.1	hydrolase activity [GO:0016787]	CFC21_079909	Alpha/beta hydrolase fold-3 domain-containing protein	NA	NA	NA	NA	PTHR23024;PTHR23024:SF230;	IPR029058;IPR013094;	PF07859;
TraesCS5D02G433400.1	DNA-binding transcription factor activity [GO:0003700]	CFC21_079877	C2H2-type domain-containing protein	NA	NA	NA	NA	PTHR45730:SF120;PTHR45730;	IPR045320;IPR036236;IPR013087;	NA
TraesCS5D02G427200.1	NA	CFC21_079808	Uncharacterized protein	NA	NA	NA	NA	NA	NA	NA
TraesCS5D02G421100.1	nucleus [GO:0005634]; DNA binding [GO:0003677]; regulation of DNA-templated transcription [GO:0006355]	CFC21_079744	NAC domain-containing protein	NA	NA	NA	NA	PTHR31744:SF234;PTHR31744;	IPR003441;IPR036093;	PF02365;
TraesCS5D02G420800.1	nucleus [GO:0005634]; DNA binding [GO:0003677]; regulation of DNA-templated transcription [GO:0006355]	CFC21_079742	NAC domain-containing protein	NA	NA	NA	NA	PTHR31744;PTHR31744:SF65;	IPR003441;IPR036093;	PF02365;
TraesCS5D02G408200.1	chitinase activity [GO:0004568]; cell wall macromolecule catabolic process [GO:0016998]; chitin catabolic process [GO:0006032]; defense response to fungus [GO:0050832]; polysaccharide catabolic process [GO:0000272]	NA	chitinase (EC 3.2.1.14)	NA	3.2.1.14	NA	NA	PTHR22595:SF205;PTHR22595;	IPR016283;IPR000726;IPR023346;	PF00182;
TraesCS5D02G403400.1	UDP-glycosyltransferase activity [GO:0008194]	CFC21_079567	Glycosyltransferase (EC 2.4.1.-)	NA	2.4.1.-	UDP-glycosyltransferase family	NA	PTHR48045;PTHR48045:SF19;	IPR002213;IPR035595;	PF00201;
TraesCS5D02G398400.1	extracellular region [GO:0005576]; beta-glucosidase activity [GO:0008422]; glucan catabolic process [GO:0009251]	CFC21_079514	beta-glucosidase (EC 3.2.1.21)	NA	3.2.1.21	NA	NA	PTHR30620:SF108;PTHR30620;	IPR002772;IPR036881;IPR001764;IPR036962;IPR017853;	PF00933;PF01915;
TraesCS5D02G389300.1	membrane [GO:0016020]	CFC21_079416	Uncharacterized protein	NA	NA	NA	NA	PTHR31721:SF3;PTHR31721;	IPR005134;	PF03350;
TraesCS5D02G387800.1	NA	CFC21_079395	Pentacotripeptide-repeat region of PRORP domain-containing protein	NA	NA	NA	NA	PTHR47928:SF97;PTHR47928;	IPR046848;IPR002885;IPR033443;IPR011990;	PF20431;PF01535;PF13041;PF17177;
TraesCS5D02G380100.1	chloroplast [GO:0009507]; glutamyl-tRNA(Gln) amidotransferase complex [GO:0030956]; mitochondrion [GO:0005739]; ATP binding [GO:0005524]; glutaminyl-tRNA synthase (glutamine-hydrolyzing) activity [GO:0050567]; glutaminyl-tRNAGln biosynthesis via transamidation [GO:0070681]; mitochondrial translation [GO:0032543]; regulation of translational fidelity [GO:0006450]	GATC CFC21_079320	Glutamyl-tRNA(Gln) amidotransferase subunit C, chloroplastic/mitochondrial (Glu-AdT subunit C) (EC 6.3.5.-)	GATC	6.3.5.-	GatC family	NA	PTHR15004:SF0;PTHR15004;	IPR036113;IPR003837;	PF02686;
TraesCS5D02G365800.1	4-coumarate-CoA ligase activity [GO:0016207]; trans-cinnamate-CoA ligase activity [GO:0106290]; phenylpropanoid metabolic process [GO:0009698]	CFC21_112602	4-coumarate--CoA ligase (EC 6.2.1.12)	NA	6.2.1.12	ATP-dependent AMP-binding enzyme family	NA	PTHR43859;PTHR43859:SF12;	IPR025110;IPR045851;IPR020845;IPR000873;IPR042099;	PF00501;PF13193;
TraesCS5D02G364100.1	chlorophyllase activity [GO:0047746]; chlorophyll catabolic process [GO:0015996]	CFC21_079158	PET hydrolase-like domain-containing protein	NA	NA	NA	NA	PTHR33428:SF9;PTHR33428;	IPR029058;IPR041127;	PF12740;
TraesCS5D02G342000.1	cytoplasm [GO:0005737]; ornithine decarboxylase activity [GO:0004586]; putrescine biosynthetic process from ornithine [GO:0033387]	CFC21_078945	ornithine decarboxylase (EC 4.1.1.17)	NA	4.1.1.17	Orn/Lys/Arg decarboxylase class-II family	NA	PTHR11482;PTHR11482:SF6;	IPR009006;IPR022643;IPR022644;IPR022653;IPR000183;IPR002433;IPR029066;	PF02784;PF00278;
TraesCS5D02G328100.1	cytoplasm [GO:0005737]; ATP binding [GO:0005524]; ATP hydrolysis activity [GO:0016887]; cellular response to heat [GO:0034605]	CFC21_078794	Clp R domain-containing protein	NA	NA	ClpA/ClpB family	NA	PTHR11638;PTHR11638:SF185;	IPR003593;IPR003959;IPR019489;IPR036628;IPR004176;IPR001270;IPR018368;IPR028299;IPR041546;IPR027417;	PF00004;PF07724;PF17871;PF02861;PF10431;
TraesCS5D02G322200.1	serine-type endopeptidase activity [GO:0004252]; proteolysis [GO:0006508]	NA	Subtilisin-like protease	NA	NA	Peptidase S8 family	NA	PTHR10795;PTHR10795:SF595;	IPR003137;IPR000209;IPR036852;IPR022398;IPR023828;IPR015500;IPR034197;IPR010259;IPR037045;IPR045051;IPR041469;	PF17766;PF05922;PF02225;PF00082;
TraesCS5D02G319700.1	Golgi apparatus [GO:0005794]; Golgi membrane [GO:0000139]; plant-type secondary cell wall biogenesis [GO:0009834]; xylan biosynthetic process [GO:0045492]	GXM1 CFC21_078694	GXM1	GXM1	NA	NA	NA	PTHR31444:SF31;PTHR31444;	IPR006514;	PF21729;
TraesCS5D02G299400.1	NA	NA	deleted	NA	NA	NA	NA	NA	NA	NA
TraesCS5D02G288900.1	serine-type endopeptidase inhibitor activity [GO:0004867]; response to wounding [GO:0009611]	CFC21_066552 CFC21_078363	Subtilisin-chymotrypsin inhibitor-2A	NA	NA	Protease inhibitor I13 (potato type I serine protease inhibitor) family	NA	PTHR33091;PTHR33091:SF116;	IPR000864;IPR036354;	PF00280;
TraesCS5D02G277500.1	endoplasmic reticulum membrane [GO:0005789]; peroxisomal membrane [GO:0005778]; hydroxymethylglutaryl-CoA reductase (NADPH) activity [GO:0004420]; coenzyme A metabolic process [GO:0015936]; isoprenoid biosynthetic process [GO:0008299]; sterol biosynthetic process [GO:0016126]	CFC21_075987	3-hydroxy-3-methylglutaryl coenzyme A reductase (HMG-CoA reductase) (EC 1.1.1.34)	NA	1.1.1.34	HMG-CoA reductase family	NA	PTHR10572:SF10;PTHR10572;	IPR002202;IPR023074;IPR023076;IPR004554;IPR023282;IPR009023;IPR009029;	PF00368;
TraesCS5D02G275200.1	mitochondrial membrane [GO:0031966]; proton-transporting ATP synthase complex, coupling factor F(o) [GO:0045263]; ATP binding [GO:0005524]; electron transfer activity [GO:0009055]; oxidoreductase activity [GO:0016491]; proton-transporting ATP synthase activity, rotational mechanism [GO:0046933]; proton-transporting ATPase activity, rotational mechanism [GO:0046961]; respiratory electron transport…	TRAES_3BF080000040CFD_c1	H(+)-transporting two-sector ATPase (EC 7.1.2.2) (Mitochondrial protein YMF19)	NA	7.1.2.2	ATPase protein YMF19 family	NA	PTHR36816;PTHR36816:SF1;	IPR005797;IPR027387;IPR016174;IPR009455;IPR044975;IPR003319;	PF00033;PF02326;PF06449;
TraesCS5D02G268800.1	FAD binding [GO:0071949]; oxidoreductase activity [GO:0016491]	CFC21_078147 CFC21_078156	FAD-binding PCMH-type domain-containing protein	NA	NA	Oxygen-dependent FAD-linked oxidoreductase family	NA	PTHR32448:SF171;PTHR32448;	IPR012951;IPR016166;IPR036318;IPR016167;IPR016169;IPR006094;	PF08031;PF01565;
TraesCS5D02G257000.1	membrane [GO:0016020]; ABC-type transporter activity [GO:0140359]; ATP binding [GO:0005524]; ATP hydrolysis activity [GO:0016887]	CFC21_078024	ABC transporter domain-containing protein	NA	NA	ABC transporter superfamily, ABCG family, Eye pigment precursor importer (TC 3.A.1.204) subfamily	NA	PTHR48042;PTHR48042:SF19;	IPR003593;IPR013525;IPR003439;IPR017871;IPR043926;IPR027417;	PF01061;PF19055;PF00005;
TraesCS5D02G253400.1	NA	CFC21_077990	GRAM domain-containing protein	NA	NA	GEM family	NA	PTHR31969;PTHR31969:SF5;	IPR037848;IPR004182;IPR011993;	PF02893;
TraesCS5D02G242300.1	extracellular region [GO:0005576]	CFC21_077882	Uncharacterized protein	NA	NA	Kiwellin family	NA	PTHR33191;PTHR33191:SF85;	IPR039271;IPR036908;	NA
TraesCS5D02G236600.1	membrane [GO:0016020]	CFC21_077825 CFC21_077826	Uncharacterized protein	NA	NA	TMEM45 family	NA	PTHR46285:SF3;PTHR46285;	IPR006904;	PF04819;
TraesCS5D02G229400.1	nucleus [GO:0005634]; DNA binding [GO:0003677]; DNA-binding transcription factor activity [GO:0003700]	CFC21_077759	AP2/ERF domain-containing protein	NA	NA	AP2/ERF transcription factor family, AP2 subfamily	NA	PTHR32467;PTHR32467:SF122;	IPR001471;IPR036955;IPR016177;	PF00847;
TraesCS5D02G226100.1	plasma membrane [GO:0005886]; ligand-gated monoatomic ion channel activity [GO:0015276]; signaling receptor activity [GO:0038023]	NA	Glutamate receptor	NA	NA	Glutamate-gated ion channel (TC 1.A.10.1) family	NA	PTHR18966:SF566;PTHR18966;	IPR001828;IPR044440;IPR019594;IPR015683;IPR001320;IPR017103;IPR028082;	PF01094;PF00060;PF10613;
TraesCS5D02G222000.1	membrane [GO:0016020]	CFC21_077681	Uncharacterized protein	NA	NA	NA	NA	PTHR36369;PTHR36369:SF1;	NA	NA
TraesCS5D02G217700.1	serine-type endopeptidase activity [GO:0004252]; proteolysis [GO:0006508]	CFC21_077630	Subtilisin-like protease	NA	NA	Peptidase S8 family	NA	PTHR10795;PTHR10795:SF335;	IPR046450;IPR003137;IPR000209;IPR036852;IPR023828;IPR015500;IPR034197;IPR010259;IPR037045;IPR045051;IPR041469;	PF17766;PF05922;PF02225;PF00082;
TraesCS5D02G216000.1	nucleus [GO:0005634]	CFC21_077616	Uncharacterized protein	NA	NA	NA	NA	PTHR33172:SF96;PTHR33172;	NA	NA
TraesCS5D02G207400.1	cytoplasm [GO:0005737]; cytoplasmic stress granule [GO:0010494]; zinc ion binding [GO:0008270]; stress granule disassembly [GO:0035617]	CFC21_077539	AN1-type domain-containing protein	NA	NA	NA	NA	PTHR14677:SF20;PTHR14677;	IPR035896;IPR000058;	PF01428;
TraesCS5D02G202700.1	endomembrane system [GO:0012505]; vacuole [GO:0005773]; hydrolase activity [GO:0016787]; strictosidine synthase activity [GO:0016844]; biosynthetic process [GO:0009058]	CFC21_077497	Strictosidine synthase conserved region domain-containing protein	NA	NA	Strictosidine synthase family	NA	PTHR10426:SF31;PTHR10426;	IPR011042;IPR018119;	PF20067;PF03088;
TraesCS5D02G171400.1	cytoplasm [GO:0005737]; metal ion binding [GO:0046872]; ubiquitin protein ligase activity [GO:0061630]; protein ubiquitination [GO:0016567]; ubiquitin-dependent protein catabolic process [GO:0006511]	CFC21_071177	RING-type E3 ubiquitin transferase (EC 2.3.2.27)	NA	2.3.2.27	NA	NA	PTHR15710;PTHR15710:SF108;	IPR001841;IPR013083;	PF13639;
TraesCS5D02G159100.1	NA	NA	deleted	NA	NA	NA	NA	NA	NA	NA
TraesCS5D02G115900.1	nucleus [GO:0005634]	CFC21_076596	DM2 domain-containing protein	NA	NA	NA	NA	PTHR13844:SF8;PTHR13844;	IPR019835;IPR036885;IPR003121;	PF02201;
TraesCS5D02G096400.1	membrane [GO:0016020]; potassium ion homeostasis [GO:0055075]	NA	UNC93-like protein 3	NA	NA	NA	NA	PTHR19444:SF52;PTHR19444;	IPR010291;IPR036259;IPR044771;	PF05978;
TraesCS5D02G089200.1	membrane [GO:0016020]	CFC21_076269	Uncharacterized protein	NA	NA	NA	NA	PTHR33133;PTHR33133:SF3;	NA	NA
TraesCS5D02G084300.1	heme binding [GO:0020037]; iron ion binding [GO:0005506]; monooxygenase activity [GO:0004497]; oxidoreductase activity, acting on paired donors, with incorporation or reduction of molecular oxygen [GO:0016705]	CFC21_076228	Cytochrome P450	NA	NA	Cytochrome P450 family	NA	PTHR47947;PTHR47947:SF53;	IPR001128;IPR017972;IPR002401;IPR036396;	PF00067;
TraesCS5D02G084200.1	membrane [GO:0016020]; heme binding [GO:0020037]; iron ion binding [GO:0005506]; monooxygenase activity [GO:0004497]; oxidoreductase activity, acting on paired donors, with incorporation or reduction of molecular oxygen [GO:0016705]	CFC21_076227	Cytochrome P450	NA	NA	Cytochrome P450 family	NA	PTHR47947:SF6;PTHR47947;	IPR001128;IPR017972;IPR002401;IPR036396;	PF00067;
TraesCS5D02G081300.1	NA	CFC21_076197	FBD domain-containing protein	NA	NA	NA	NA	PTHR32141;PTHR32141:SF138;	IPR036047;IPR006566;IPR032675;	PF08387;
TraesCS5D02G062200.1	plasma membrane [GO:0005886]; ATP binding [GO:0005524]; protein kinase activity [GO:0004672]; phosphorylation [GO:0016310]	CFC21_011415	Protein kinase domain-containing protein	NA	NA	NA	NA	PTHR27007;PTHR27007:SF467;	IPR011009;IPR000719;IPR017441;IPR008271;	PF00069;
TraesCS5D02G013400.1	metal ion binding [GO:0046872]; oxidoreductase activity, acting on single donors with incorporation of molecular oxygen, incorporation of two atoms of oxygen [GO:0016702]; fatty acid biosynthetic process [GO:0006633]; lipid oxidation [GO:0034440]; oxylipin biosynthetic process [GO:0031408]	CFC21_075492	Lipoxygenase (EC 1.13.11.-)	NA	1.13.11.-	Lipoxygenase family	NA	PTHR11771;PTHR11771:SF128;	IPR000907;IPR013819;IPR036226;IPR020834;IPR020833;IPR001246;IPR042057;IPR027433;IPR001024;IPR036392;	PF00305;PF01477;
TraesCS5B02G571100.1	NA	CFC21_075312	Rhodanese domain-containing protein	NA	NA	NA	NA	PTHR43268:SF3;PTHR43268;	IPR001763;IPR036873;IPR022111;IPR020936;IPR040503;	PF00581;PF12368;PF17773;
TraesCS5B02G559600.1	chloroplast stroma [GO:0009570]; mRNA binding [GO:0003729]; rRNA primary transcript binding [GO:0042134]; positive regulation of translation [GO:0045727]	CFC21_075198	Pentacotripeptide-repeat region of PRORP domain-containing protein	NA	NA	PPR family, P subfamily	NA	PTHR47447;PTHR47447:SF3;	IPR002885;IPR033443;IPR011990;	PF13041;PF13812;PF17177;
TraesCS5B02G523200.1	cytoplasm [GO:0005737]; aldo-keto reductase (NADP) activity [GO:0004033]	CFC21_074828	NADP-dependent oxidoreductase domain-containing protein	NA	NA	Aldo/keto reductase family	NA	PTHR43625;PTHR43625:SF40;	IPR023210;IPR036812;	PF00248;
TraesCS5B02G514200.1	membrane [GO:0016020]; heme binding [GO:0020037]; iron ion binding [GO:0005506]; monooxygenase activity [GO:0004497]; oxidoreductase activity, acting on paired donors, with incorporation or reduction of molecular oxygen [GO:0016705]; diterpenoid metabolic process [GO:0016101]	CFC21_080741	Cytochrome P450	NA	NA	Cytochrome P450 family	NA	PTHR47956:SF138;PTHR47956;	IPR001128;IPR017972;IPR002401;IPR036396;	PF00067;
TraesCS5B02G503400.1	NA	CFC21_074609	Uncharacterized protein	NA	NA	NA	NA	PTHR33872;PTHR33872:SF2;	NA	NA
TraesCS5B02G496300.1	kinetochore [GO:0000776]; mitotic spindle [GO:0072686]; miRNA binding [GO:0035198]; maintenance of centrosome location [GO:0051661]; miRNA processing [GO:0035196]	NA	Uncharacterized protein	NA	NA	Class IV-like SAM-binding methyltransferase superfamily	NA	PTHR12150;PTHR12150:SF13;	IPR029028;IPR012340;IPR003750;IPR029026;	PF02598;
TraesCS5B02G471000.1	UDP-glycosyltransferase activity [GO:0008194]	CFC21_074280	Glycosyltransferase (EC 2.4.1.-)	NA	2.4.1.-	UDP-glycosyltransferase family	NA	PTHR48048;PTHR48048:SF95;	IPR002213;IPR035595;	PF00201;
TraesCS5B02G444600.1	chloroplast [GO:0009507]; cytosol [GO:0005829]; tryptophan synthase activity [GO:0004834]; tryptophan biosynthetic process [GO:0000162]	NA	tryptophan synthase (EC 4.2.1.20)	NA	4.2.1.20	TrpA family	NA	PTHR43406:SF9;PTHR43406;	IPR013785;IPR011060;IPR018204;IPR002028;	PF00290;
TraesCS5B02G429400.1	hydrolase activity [GO:0016787]	NA	Alpha/beta hydrolase fold-3 domain-containing protein	NA	NA	NA	NA	PTHR23024;PTHR23024:SF230;	IPR029058;IPR013094;	PF07859;
TraesCS5B02G428500.1	NA	CFC21_073865	FAS1 domain-containing protein	NA	NA	Fasciclin-like AGP family	NA	PTHR32499;PTHR32499:SF3;	IPR036378;IPR000782;IPR044654;	PF02469;
TraesCS5B02G405300.1	extracellular region [GO:0005576]; heme binding [GO:0020037]; lactoperoxidase activity [GO:0140825]; metal ion binding [GO:0046872]; hydrogen peroxide catabolic process [GO:0042744]; response to oxidative stress [GO:0006979]	CFC21_073655	Peroxidase (EC 1.11.1.7)	NA	1.11.1.7	Peroxidase family, Ascorbate peroxidase subfamily; Peroxidase family, Classical plant (class III) peroxidase subfamily	NA	PTHR31517;PTHR31517:SF8;	IPR002016;IPR010255;IPR000823;IPR019793;IPR033905;	PF00141;
TraesCS5B02G382300.1	metal ion binding [GO:0046872]; oxidoreductase activity, acting on single donors with incorporation of molecular oxygen, incorporation of two atoms of oxygen [GO:0016702]; fatty acid biosynthetic process [GO:0006633]; lipid oxidation [GO:0034440]; oxylipin biosynthetic process [GO:0031408]	CFC21_073443	Lipoxygenase (EC 1.13.11.-)	NA	1.13.11.-	Lipoxygenase family	NA	PTHR11771:SF54;PTHR11771;	IPR000907;IPR013819;IPR036226;IPR020834;IPR020833;IPR001246;IPR042057;IPR027433;IPR001024;IPR036392;	PF00305;PF01477;
TraesCS5B02G381400.1	intracellular membrane-bounded organelle [GO:0043231]; RNA binding [GO:0003723]; RNA modification [GO:0009451]	CFC21_073439	Pentacotripeptide-repeat region of PRORP domain-containing protein	NA	NA	NA	NA	PTHR24015:SF1672;PTHR24015;	IPR046848;IPR002885;IPR045215;IPR011990;	PF20431;PF01535;
TraesCS5B02G367300.1	polysaccharide binding [GO:0030247]	CFC21_073282	Wall-associated receptor kinase galacturonan-binding domain-containing protein	NA	NA	NA	NA	PTHR33491;PTHR33491:SF51;	IPR025287;	PF13947;
TraesCS5B02G350100.1	membrane [GO:0016020]	CFC21_073113	DUF4220 domain-containing protein	NA	NA	NA	NA	PTHR31325:SF103;PTHR31325;	IPR025315;IPR007658;	PF13968;PF04578;
TraesCS5B02G348100.1	NA	CFC21_073089	DUF632 domain-containing protein	NA	NA	NA	NA	PTHR21450:SF41;PTHR21450;	IPR006868;IPR006867;	PF04783;PF04782;
TraesCS5B02G320200.1	NA	NA	deleted	NA	NA	NA	NA	NA	NA	NA
TraesCS5B02G315700.1	NA	NA	deleted	NA	NA	NA	NA	NA	NA	NA
TraesCS5B02G309300.1	lysosome [GO:0005764]; alpha-L-fucosidase activity [GO:0004560]; fucose metabolic process [GO:0006004]; glycoside catabolic process [GO:0016139]	CFC21_072661	alpha-L-fucosidase (EC 3.2.1.51)	NA	3.2.1.51	Glycosyl hydrolase 29 family	NA	PTHR10030;PTHR10030:SF37;	IPR008979;IPR000933;IPR017853;	PF01120;
TraesCS5B02G280800.1	O-methyltransferase activity [GO:0008171]; protein dimerization activity [GO:0046983]; S-adenosylmethionine-dependent methyltransferase activity [GO:0008757]; aromatic compound biosynthetic process [GO:0019438]; methylation [GO:0032259]	CFC21_072376	O-methyltransferase ZRP4	NA	NA	NA	NA	PTHR11746:SF210;PTHR11746;	IPR016461;IPR001077;IPR012967;IPR029063;IPR036388;IPR036390;	PF08100;PF00891;
TraesCS5B02G275600.1	cytosol [GO:0005829]; peroxisome [GO:0005777]; flavin adenine dinucleotide binding [GO:0050660]; L-pipecolate oxidase activity [GO:0050031]; saccharopine oxidase activity [GO:0051698]; sarcosine oxidase activity [GO:0008115]; L-lysine catabolic process to acetyl-CoA via L-pipecolate [GO:0033514]	CFC21_072324	FAD dependent oxidoreductase domain-containing protein	NA	NA	NA	NA	PTHR10961;PTHR10961:SF7;	IPR006076;IPR036188;IPR045170;	PF01266;
TraesCS5B02G260100.1	NA	NA	deleted	NA	NA	NA	NA	NA	NA	NA
TraesCS5B02G246200.1	electron transfer activity [GO:0009055]	CFC21_072020	Phytocyanin domain-containing protein	NA	NA	NA	NA	PTHR33021;PTHR33021:SF588;	IPR028871;IPR008972;IPR039391;IPR003245;	PF02298;
TraesCS5B02G244000.1	NA	CFC21_071995	GRAM domain-containing protein	NA	NA	GEM family	NA	PTHR31969;PTHR31969:SF5;	IPR037848;IPR004182;IPR011993;	PF02893;
TraesCS5B02G233500.1	extracellular region [GO:0005576]	CFC21_071877	Uncharacterized protein	NA	NA	Kiwellin family	NA	PTHR33191;PTHR33191:SF85;	IPR039271;IPR036908;	NA
TraesCS5B02G217200.1	plasma membrane [GO:0005886]; ligand-gated monoatomic ion channel activity [GO:0015276]; signaling receptor activity [GO:0038023]	CFC21_071703	Glutamate receptor	NA	NA	Glutamate-gated ion channel (TC 1.A.10.1) family	NA	PTHR18966:SF566;PTHR18966;	IPR001828;IPR044440;IPR019594;IPR015683;IPR001320;IPR017103;IPR028082;	PF01094;PF00060;PF10613;
TraesCS5B02G215300.1	NA	CFC21_071686	FLZ-type domain-containing protein	NA	NA	FLZ family	NA	PTHR47847;PTHR47847:SF2;	IPR044181;IPR007650;	PF04570;
TraesCS5B02G207800.1	nucleus [GO:0005634]	CFC21_071610	Uncharacterized protein	NA	NA	NA	NA	PTHR33172:SF96;PTHR33172;	NA	NA
TraesCS5B02G172000.1	apoplast [GO:0048046]; phenylpropanoid biosynthetic process [GO:0009699]	CFC21_071249	Dirigent protein	NA	NA	Plant dirigent protein family	NA	PTHR21495:SF198;PTHR21495;	IPR044859;IPR004265;	PF03018;
TraesCS5B02G166300.1	NA	NA	deleted	NA	NA	NA	NA	NA	NA	NA
TraesCS5B02G157000.1	nucleus [GO:0005634]; protein serine/threonine kinase activity [GO:0004674]; nuclear-transcribed mRNA catabolic process, nonsense-mediated decay [GO:0000184]; phosphorylation [GO:0016310]	NA	non-specific serine/threonine protein kinase (EC 2.7.11.1)	NA	2.7.11.1	NA	NA	PTHR11139;PTHR11139:SF71;	IPR016024;IPR036691;IPR005135;IPR011009;IPR000403;IPR036940;IPR018936;IPR014009;IPR000477;IPR026960;IPR031559;IPR039414;	PF03372;PF00454;PF00078;PF15785;PF13966;
TraesCS5B02G146500.1	ATP binding [GO:0005524]; protein serine kinase activity [GO:0106310]; protein serine/threonine kinase activity [GO:0004674]; phosphorylation [GO:0016310]; signal transduction [GO:0007165]	NA	non-specific serine/threonine protein kinase (EC 2.7.11.1)	NA	2.7.11.1	Protein kinase superfamily, CAMK Ser/Thr protein kinase family, SNF1 subfamily	NA	PTHR43895;PTHR43895:SF87;	IPR011009;IPR018451;IPR004041;IPR000719;IPR017441;IPR008271;	PF03822;PF00069;
TraesCS5B02G142100.1	nucleus [GO:0005634]; DNA binding [GO:0003677]; regulation of DNA-templated transcription [GO:0006355]	NAC69-1 CFC21_070948	NAC domain transcription factor (NAM)	NAC69-1	NA	NA	NA	PTHR31719:SF201;PTHR31719;	IPR003441;IPR036093;	PF02365;
TraesCS5B02G141400.1	nucleus [GO:0005634]; DNA-binding transcription factor activity [GO:0003700]; transcription cis-regulatory region binding [GO:0000976]; regulation of developmental process [GO:0050793]; regulation of DNA-templated transcription [GO:0006355]	NA	Predicted protein	NA	NA	NA	NA	PTHR31948:SF190;PTHR31948;	IPR006456;	PF04770;
TraesCS5B02G137300.1	cytoplasm [GO:0005737]; cysteine-type endopeptidase activity [GO:0004197]; proteolysis [GO:0006508]	CFC21_070903	Peptidase C14 caspase domain-containing protein	NA	NA	Peptidase C14B family	NA	PTHR48104;PTHR48104:SF7;	IPR011600;	PF00656;
TraesCS5B02G128200.1	nucleic acid binding [GO:0003676]; DNA integration [GO:0015074]	LOC_Os10g16880	Retrotransposon protein, putative, unclassified, expressed	NA	NA	NA	NA	PTHR37984:SF7;PTHR37984;	IPR016197;IPR000953;IPR043502;IPR001584;IPR041588;IPR021109;IPR005162;IPR043128;IPR012337;IPR036397;IPR000477;IPR041577;	PF17921;PF03732;PF17919;PF00665;PF08284;PF00078;
TraesCS5B02G108300.1	nucleus [GO:0005634]	CFC21_070571	DM2 domain-containing protein	NA	NA	NA	NA	PTHR13844:SF8;PTHR13844;	IPR019835;IPR036885;IPR003121;	PF02201;
TraesCS5B02G081400.1	NA	CFC21_070298	Pentatricopeptide repeat-containing protein	NA	NA	NA	NA	PTHR47928:SF190;PTHR47928;	IPR046848;IPR002885;IPR011990;	PF20431;PF01535;PF13041;
TraesCS5B02G057200.1	nucleus [GO:0005634]; DNA-binding transcription factor activity [GO:0003700]; nucleic acid binding [GO:0003676]; RNA-DNA hybrid ribonuclease activity [GO:0004523]	NA	BZIP-like protein	NA	NA	NA	NA	PTHR46890;PTHR46890:SF45;	IPR004827;IPR045314;IPR043502;IPR025558;IPR036691;IPR005135;IPR044730;IPR012337;IPR002156;IPR036397;IPR000477;IPR026960;IPR025836;	PF14111;PF03372;PF00078;PF13456;PF14392;PF13966;
TraesCS5B02G055200.1	NA	CFC21_070020	4Fe-4S ferredoxin-type domain-containing protein	NA	NA	NA	NA	NA	NA	NA
TraesCS5B02G049800.1	chloroplast [GO:0009507]; flavin adenine dinucleotide binding [GO:0050660]; oxygen-dependent protoporphyrinogen oxidase activity [GO:0004729]; protoporphyrinogen IX biosynthetic process [GO:0006782]	NA	Protoporphyrinogen oxidase (EC 1.3.3.4)	NA	1.3.3.4	Protoporphyrinogen/coproporphyrinogen oxidase family, Protoporphyrinogen oxidase subfamily	NA	PTHR42923;PTHR42923:SF40;	IPR002937;IPR036188;IPR004572;	PF01593;
TraesCS5B02G045100.1	NA	CFC21_069918	WIR1a	NA	NA	NA	NA	NA	NA	NA
TraesCS5A02G543000.1	UDP-glucosyltransferase activity [GO:0035251]	CFC21_069248	Glycosyltransferase (EC 2.4.1.-)	NA	2.4.1.-	UDP-glycosyltransferase family	NA	PTHR48047;PTHR48047:SF19;	IPR002213;IPR035595;	PF00201;
TraesCS5A02G525700.1	NA	CFC21_069077	F-box domain-containing protein	NA	NA	NA	NA	PTHR31960;PTHR31960:SF38;	IPR036047;IPR025886;	PF14299;
TraesCS5A02G524500.1	NA	NA	Uncharacterized protein	NA	NA	NA	NA	PTHR46043;PTHR46043:SF1;	IPR011989;IPR016024;IPR000225;	PF00514;
TraesCS5A02G524200.1	hydrolase activity, hydrolyzing O-glycosyl compounds [GO:0004553]; carbohydrate metabolic process [GO:0005975]	CFC21_069066	Beta-glucanase (EC 3.2.1.73) (1,3-1,4-beta-D-glucan 4-glucanohydrolase) (Endo-beta-1,3-1,4 glucanase) (Lichenase)	NA	3.2.1.73	Glycosyl hydrolase 16 family	NA	PTHR31062;PTHR31062:SF185;	IPR044791;IPR008264;IPR013320;IPR000757;	PF00722;
TraesCS5A02G518300.1	membrane [GO:0016020]; water channel activity [GO:0015250]; water transport [GO:0006833]	CFC21_069002	Tonoplast intrinsic protein	NA	NA	MIP/aquaporin (TC 1.A.8) family	NA	PTHR45665:SF13;PTHR45665;	IPR023271;IPR034294;IPR000425;IPR022357;	PF00230;
TraesCS5A02G503500.1	nucleus [GO:0005634]; DNA-binding transcription factor activity [GO:0003700]; protein dimerization activity [GO:0046983]; sequence-specific DNA binding [GO:0043565]; regulation of DNA-templated transcription [GO:0006355]	CFC21_068850	BHLH domain-containing protein	NA	NA	BHLH protein family	NA	PTHR31945:SF61;PTHR31945;	IPR011598;IPR036638;	PF00010;
TraesCS5A02G503100.1	membrane [GO:0016020]	TRIUR3_30382	Transmembrane protein	NA	NA	NA	NA	PTHR33128;PTHR33128:SF84;	IPR021775;	PF11820;
TraesCS5A02G502000.1	membrane [GO:0016020]; heme binding [GO:0020037]; iron ion binding [GO:0005506]; monooxygenase activity [GO:0004497]; oxidoreductase activity, acting on paired donors, with incorporation or reduction of molecular oxygen [GO:0016705]	CFC21_068834	Cytochrome P450	NA	NA	Cytochrome P450 family	NA	PTHR47946;PTHR47946:SF27;	IPR001128;IPR017972;IPR002401;IPR036396;	PF00067;
TraesCS5A02G500700.1	nucleus [GO:0005634]; DNA binding [GO:0003677]; regulation of DNA-templated transcription [GO:0006355]	CFC21_068823	NAC domain-containing protein	NA	NA	NA	NA	PTHR31744:SF230;PTHR31744;	IPR003441;IPR036093;	PF02365;
TraesCS5A02G446400.1	membrane [GO:0016020]; transmembrane transporter activity [GO:0022857]	CFC21_112290	Nodulin-like domain-containing protein	NA	NA	NA	NA	PTHR21576:SF84;PTHR21576;	IPR011701;IPR036259;IPR010658;	PF07690;PF06813;
TraesCS5A02G444300.1	nucleosome [GO:0000786]; nucleus [GO:0005634]; double-stranded DNA binding [GO:0003690]; nucleosomal DNA binding [GO:0031492]; structural constituent of chromatin [GO:0030527]; chromosome condensation [GO:0030261]; negative regulation of DNA recombination [GO:0045910]; nucleosome assembly [GO:0006334]	CFC21_068246	H15 domain-containing protein	NA	NA	Histone H1/H5 family	NA	PTHR11467;PTHR11467:SF36;	IPR005819;IPR005818;IPR036388;IPR036390;	PF00538;
TraesCS5A02G426600.1	NA	NA	deleted	NA	NA	NA	NA	NA	NA	NA
TraesCS5A02G425000.1	DNA-binding transcription factor activity [GO:0003700]	CFC21_068053 CFC21_068054	C2H2-type domain-containing protein	NA	NA	NA	NA	PTHR45730:SF120;PTHR45730;	IPR045320;IPR036236;IPR013087;	NA
TraesCS5A02G411700.1	nucleus [GO:0005634]; DNA binding [GO:0003677]; regulation of DNA-templated transcription [GO:0006355]	CFC21_067912	NAC domain-containing protein	NA	NA	NA	NA	PTHR31744:SF234;PTHR31744;	IPR003441;IPR036093;	PF02365;
TraesCS5A02G409600.1	membrane [GO:0016020]; nitrate transmembrane transporter activity [GO:0015112]; response to nitrate [GO:0010167]; transmembrane transport [GO:0055085]	CFC21_067888	Uncharacterized protein	NA	NA	Major facilitator superfamily, Proton-dependent oligopeptide transporter (POT/PTR) (TC 2.A.17) family	NA	PTHR11654;PTHR11654:SF451;	IPR036259;IPR000109;	PF00854;
TraesCS5A02G393900.1	UDP-glycosyltransferase activity [GO:0008194]	CFC21_067724	Glycosyltransferase (EC 2.4.1.-)	NA	2.4.1.-	UDP-glycosyltransferase family	NA	PTHR48045;PTHR48045:SF19;	IPR002213;IPR035595;	PF00201;
TraesCS5A02G386700.1	oxidoreductase activity, acting on CH-OH group of donors [GO:0016614]	CFC21_067651	Uncharacterized protein	NA	NA	Short-chain dehydrogenases/reductases (SDR) family	NA	PTHR48107:SF3;PTHR48107;	IPR036291;IPR020904;IPR002347;	PF13561;
TraesCS5A02G386000.1	apoplast [GO:0048046]; phenylpropanoid biosynthetic process [GO:0009699]	CFC21_067645	Dirigent protein	NA	NA	Plant dirigent protein family	NA	PTHR21495:SF261;PTHR21495;	IPR044859;IPR004265;	PF03018;
TraesCS5A02G385900.1	apoplast [GO:0048046]; phenylpropanoid biosynthetic process [GO:0009699]	CFC21_067644	Dirigent protein	NA	NA	Plant dirigent protein family	NA	PTHR21495:SF261;PTHR21495;	IPR044859;IPR004265;	PF03018;
TraesCS5A02G377800.1	NA	CFC21_067561	Pentacotripeptide-repeat region of PRORP domain-containing protein	NA	NA	NA	NA	PTHR47928:SF97;PTHR47928;	IPR046848;IPR002885;IPR033443;IPR011990;	PF20431;PF01535;PF17177;
TraesCS5A02G376100.1	NA	NA	deleted	NA	NA	NA	NA	NA	NA	NA
TraesCS5A02G337400.1	cytoplasm [GO:0005737]; ornithine decarboxylase activity [GO:0004586]; putrescine biosynthetic process from ornithine [GO:0033387]	CFC21_067136	ornithine decarboxylase (EC 4.1.1.17)	NA	4.1.1.17	Orn/Lys/Arg decarboxylase class-II family	NA	PTHR11482;PTHR11482:SF6;	IPR009006;IPR022643;IPR022644;IPR022653;IPR000183;IPR002433;IPR029066;	PF02784;PF00278;
TraesCS5A02G332300.1	plasma membrane [GO:0005886]; water channel activity [GO:0015250]	NA	Predicted protein	NA	NA	MIP/aquaporin (TC 1.A.8) family	NA	PTHR45687;PTHR45687:SF6;	IPR023271;IPR034294;IPR000425;IPR022357;	PF00230;
TraesCS5A02G261400.1	FAD binding [GO:0071949]; oxidoreductase activity [GO:0016491]	CFC21_066353	FAD-binding PCMH-type domain-containing protein	NA	NA	Oxygen-dependent FAD-linked oxidoreductase family	NA	PTHR32448:SF171;PTHR32448;	IPR012951;IPR016166;IPR036318;IPR016167;IPR016169;IPR006094;	PF08031;PF01565;
TraesCS5A02G247800.1	membrane [GO:0016020]; purine nucleobase transmembrane transporter activity [GO:0005345]; purine nucleoside transmembrane transporter activity [GO:0015211]	CFC21_072009	Probable purine permease	NA	NA	Purine permeases (TC 2.A.7.14) family	NA	PTHR31376;PTHR31376:SF105;	IPR030182;	PF16913;
TraesCS5A02G235200.1	extracellular region [GO:0005576]	CFC21_066098	Uncharacterized protein	NA	NA	Kiwellin family	NA	PTHR33191;PTHR33191:SF85;	IPR039271;IPR036908;	NA
TraesCS5A02G232600.1	membrane [GO:0016020]	NA	Uncharacterized protein	NA	NA	NA	NA	PTHR34268;PTHR34268:SF21;	NA	NA
TraesCS5A02G232500.1	membrane [GO:0016020]	NA	Uncharacterized protein	NA	NA	NA	NA	PTHR34268;PTHR34268:SF21;	NA	NA
TraesCS5A02G215200.1	ATP binding [GO:0005524]; protein kinase activity [GO:0004672]	CFC21_065897	Protein kinase domain-containing protein	NA	NA	NA	NA	PTHR45621;PTHR45621:SF157;	IPR011009;IPR000719;IPR001245;IPR008271;	PF07714;
TraesCS5A02G212800.1	nucleus [GO:0005634]; regulation of defense response [GO:0031347]; regulation of jasmonic acid mediated signaling pathway [GO:2000022]; response to wounding [GO:0009611]	CFC21_108794	Protein TIFY (Jasmonate ZIM domain-containing protein)	NA	NA	TIFY/JAZ family	NA	PTHR33077:SF52;PTHR33077;	IPR018467;IPR040390;IPR010399;	PF09425;PF06200;
TraesCS5A02G191700.1	membrane [GO:0016020]	CFC21_065682	DUF4408 domain-containing protein	NA	NA	NA	NA	PTHR33098;PTHR33098:SF9;	IPR008480;	PF05553;
TraesCS5A02G186300.1	Cul4A-RING E3 ubiquitin ligase complex [GO:0031464]; membrane [GO:0016020]; protein ubiquitination [GO:0016567]	At2g25737_0 Zm00014a_020936	Sulfite exporter TauE/SafE family protein 3	At2g25737_0	NA	4-toluene sulfonate uptake permease (TSUP) (TC 2.A.102) family	NA	PTHR14255;PTHR14255:SF60;	IPR002781;	PF01925;
TraesCS5A02G173800.1	NA	NA	deleted	NA	NA	NA	NA	NA	NA	NA
TraesCS5A02G167100.1	cytoplasm [GO:0005737]; metal ion binding [GO:0046872]; ubiquitin protein ligase activity [GO:0061630]; protein ubiquitination [GO:0016567]; ubiquitin-dependent protein catabolic process [GO:0006511]	CFC21_065433	RING-type E3 ubiquitin transferase (EC 2.3.2.27)	NA	2.3.2.27	NA	NA	PTHR15710;PTHR15710:SF108;	IPR001841;IPR013083;	PF13639;
TraesCS5A02G129700.1	cytoplasm [GO:0005737]; nucleus [GO:0005634]; plasma membrane [GO:0005886]; ATP binding [GO:0005524]; protein serine/threonine kinase activity [GO:0004674]	CFC21_065069	non-specific serine/threonine protein kinase (EC 2.7.11.1)	NA	2.7.11.1	Protein kinase superfamily, AGC Ser/Thr protein kinase family	NA	PTHR45637;PTHR45637:SF14;	IPR011009;IPR000719;IPR008271;	PF00069;
TraesCS5A02G109100.1	NA	CFC21_064863	Uncharacterized protein	NA	NA	NA	NA	NA	NA	NA
TraesCS5A02G075000.1	NA	CFC21_064518	Pentatricopeptide repeat-containing protein	NA	NA	NA	NA	PTHR47928:SF190;PTHR47928;	IPR046848;IPR002885;IPR011990;	PF20431;PF01535;PF13041;
TraesCS5A02G047700.1	apoplast [GO:0048046]	CFC21_064219	Uncharacterized protein	NA	NA	EXORDIUM family	NA	PTHR31279:SF73;PTHR31279;	IPR006766;	PF04674;
TraesCS5A02G030100.1	metal ion binding [GO:0046872]	CFC21_064044	HMA domain-containing protein	NA	NA	NA	NA	NA	IPR017969;IPR006121;IPR036163;	PF00403;
TraesCS5A02G022100.1	nucleus [GO:0005634]; sequence-specific DNA binding [GO:0043565]; zinc ion binding [GO:0008270]; cell differentiation [GO:0030154]; regulation of DNA-templated transcription [GO:0006355]	CFC21_063957	GATA-type domain-containing protein	NA	NA	Type IV zinc-finger family, Class A subfamily	NA	PTHR45658;PTHR45658:SF143;	IPR000679;IPR013088;	PF00320;
TraesCS5A02G001100.1	membrane [GO:0016020]; monosaccharide transmembrane transporter activity [GO:0015145]; symporter activity [GO:0015293]	CFC21_069441	Major facilitator superfamily (MFS) profile domain-containing protein	NA	NA	Major facilitator superfamily, Sugar transporter (TC 2.A.1.1) family	NA	PTHR23500;PTHR23500:SF10;	IPR020846;IPR044778;IPR005828;IPR036259;IPR045262;IPR003663;IPR005829;	PF00083;
TraesCS4D02G366200.1	UDP-glucosyltransferase activity [GO:0035251]	CFC21_059681	Glycosyltransferase (EC 2.4.1.-)	NA	2.4.1.-	UDP-glycosyltransferase family	NA	PTHR48047;PTHR48047:SF19;	IPR002213;IPR035595;	PF00201;
TraesCS4D02G361700.1	extracellular region [GO:0005576]; anatomical structure morphogenesis [GO:0009653]; sexual reproduction [GO:0019953]	CFC21_063693	Uncharacterized protein	NA	NA	Expansin family, Expansin B subfamily	NA	PTHR31692;PTHR31692:SF23;	IPR007118;IPR007112;IPR007117;IPR036749;IPR005795;IPR009009;IPR036908;	PF03330;PF01357;
TraesCS4D02G358100.1	cytoplasm [GO:0005737]; cysteine-type endopeptidase activity [GO:0004197]; proteolysis [GO:0006508]	CFC21_063639	Peptidase C14 caspase domain-containing protein	NA	NA	Peptidase C14B family	NA	PTHR48104;PTHR48104:SF27;	IPR011600;	PF00656;
TraesCS4D02G348400.1	hydrolase activity, hydrolyzing O-glycosyl compounds [GO:0004553]; carbohydrate metabolic process [GO:0005975]	CFC21_063521	Beta-glucanase (EC 3.2.1.73) (1,3-1,4-beta-D-glucan 4-glucanohydrolase) (Endo-beta-1,3-1,4 glucanase) (Lichenase)	NA	3.2.1.73	Glycosyl hydrolase 16 family	NA	PTHR31062;PTHR31062:SF185;	IPR044791;IPR008264;IPR013320;IPR000757;	PF00722;
TraesCS4D02G314400.1	NA	NA	deleted	NA	NA	NA	NA	NA	NA	NA
TraesCS4D02G309900.1	membrane [GO:0016020]; heme binding [GO:0020037]; iron ion binding [GO:0005506]; monooxygenase activity [GO:0004497]; oxidoreductase activity, acting on paired donors, with incorporation or reduction of molecular oxygen [GO:0016705]	CFC21_063128	Thromboxane-A synthase	NA	NA	Cytochrome P450 family	NA	PTHR24301:SF14;PTHR24301;	IPR001128;IPR017972;IPR002401;IPR036396;	PF00067;
TraesCS4D02G290400.1	membrane [GO:0016020]; heme binding [GO:0020037]; iron ion binding [GO:0005506]; monooxygenase activity [GO:0004497]; oxidoreductase activity, acting on paired donors, with incorporation or reduction of molecular oxygen [GO:0016705]; sterol metabolic process [GO:0016125]	CFC21_062955	Cytochrome P450	NA	NA	Cytochrome P450 family	NA	PTHR24286;PTHR24286:SF152;	IPR001128;IPR017972;IPR002401;IPR036396;	PF00067;
TraesCS4D02G287100.1	NA	CFC21_062924	Uncharacterized protein	NA	NA	NA	NA	PTHR36067;PTHR36067:SF1;	NA	NA
TraesCS4D02G280400.1	nucleus [GO:0005634]	CFC21_062864	Protein SULFUR DEFICIENCY-INDUCED 1	NA	NA	MS5 protein family	NA	PTHR36326:SF25;PTHR36326;	IPR044961;IPR011990;IPR019734;	PF13181;
TraesCS4D02G271100.1	membrane [GO:0016020]; electron transfer activity [GO:0009055]	CFC21_051119	Phytocyanin domain-containing protein	NA	NA	NA	NA	PTHR33021;PTHR33021:SF245;	IPR008972;IPR039391;IPR003245;	PF02298;
TraesCS4D02G265100.1	NA	CFC21_062709	DOMON domain-containing protein	NA	NA	NA	NA	PTHR23130;PTHR23130:SF219;	IPR045265;IPR005018;	PF04526;
TraesCS4D02G264200.1	membrane [GO:0016020]; monoatomic anion transmembrane transporter activity [GO:0008509]; secondary active sulfate transmembrane transporter activity [GO:0008271]	CFC21_062700	STAS domain-containing protein	NA	NA	SLC26A/SulP transporter (TC 2.A.53) family	NA	PTHR11814;PTHR11814:SF61;	IPR018045;IPR011547;IPR001902;IPR002645;IPR036513;	PF01740;PF00916;
TraesCS4D02G246600.1	extracellular region [GO:0005576]; acid phosphatase activity [GO:0003993]; metal ion binding [GO:0046872]	C2845_PM05G13870	Purple acid phosphatase (EC 3.1.3.2)	NA	3.1.3.2	Metallophosphoesterase superfamily, Purple acid phosphatase family	NA	PTHR45778:SF22;PTHR45778;	IPR004843;IPR040974;IPR029052;IPR041792;IPR008963;IPR015914;IPR025733;	PF17808;PF00149;PF14008;PF16656;
TraesCS4D02G241100.1	membrane [GO:0016020]; ATP binding [GO:0005524]; protein kinase activity [GO:0004672]	CFC21_062466	Protein kinase domain-containing protein	NA	NA	NA	NA	PTHR48010:SF76;PTHR48010;	IPR011009;IPR001611;IPR032675;IPR013210;IPR000719;IPR017441;	PF00560;PF08263;PF00069;
TraesCS4D02G236800.1	NA	NA	deleted	NA	NA	NA	NA	NA	NA	NA
TraesCS4D02G220500.1	cytosol [GO:0005829]; ATP binding [GO:0005524]; phosphoenolpyruvate carboxykinase (ATP) activity [GO:0004612]; gluconeogenesis [GO:0006094]	NA	phosphoenolpyruvate carboxykinase (ATP) (EC 4.1.1.49)	NA	4.1.1.49	Phosphoenolpyruvate carboxykinase (ATP) family	NA	PTHR30031:SF0;PTHR30031;	IPR001272;IPR013035;IPR008210;IPR015994;	PF01293;
TraesCS4D02G215100.1	anthranilate synthase activity [GO:0004049]; tryptophan biosynthetic process [GO:0000162]	NA	anthranilate synthase (EC 4.1.3.27)	NA	4.1.3.27	Anthranilate synthase component I family	NA	PTHR11236;PTHR11236:SF32;	IPR005801;IPR019999;IPR006805;IPR005256;IPR015890;	PF04715;PF00425;
TraesCS4D02G210500.1	nucleus [GO:0005634]; DNA-binding transcription factor activity [GO:0003700]; minor groove of adenine-thymine-rich DNA binding [GO:0003680]	CFC21_062149	AT-hook motif nuclear-localized protein	NA	NA	NA	NA	PTHR31100;PTHR31100:SF49;	IPR014476;IPR005175;	PF03479;
TraesCS4D02G142000.1	extracellular region [GO:0005576]; chitinase activity [GO:0004568]; xylan catabolic process [GO:0045493]	xip	Xylanase inhibitor protein	xip	NA	NA	NA	PTHR45708;PTHR45708:SF9;	IPR045321;IPR001223;IPR017853;	PF00704;
TraesCS4D02G122600.1	apoplast [GO:0048046]; carbohydrate binding [GO:0030246]; phenylpropanoid biosynthetic process [GO:0009699]	NA	Dirigent protein	NA	NA	Plant dirigent protein family	NA	PTHR46506;PTHR46506:SF3;	IPR044859;IPR004265;IPR001229;IPR033734;IPR036404;	PF03018;PF01419;
TraesCS4D02G120500.1	membrane [GO:0016020]	CFC21_061171	Malectin-like domain-containing protein	NA	NA	NA	NA	PTHR33512:SF14;PTHR33512;	IPR010605;	PF06697;
TraesCS4D02G093600.1	endoplasmic reticulum membrane [GO:0005789]; aldehyde oxygenase (deformylating) activity [GO:1990465]; C-4 methylsterol oxidase activity [GO:0000254]; iron ion binding [GO:0005506]; octadecanal decarbonylase activity [GO:0009924]; response to organic substance [GO:0010033]; response to oxygen-containing compound [GO:1901700]; response to stress [GO:0006950]; sterol biosynthetic process [GO:001612…	CFC21_056911 CFC21_060903	aldehyde oxygenase (deformylating) (EC 4.1.99.5)	NA	4.1.99.5	Sterol desaturase family	NA	PTHR11863:SF128;PTHR11863;	IPR006694;	PF04116;
TraesCS4D02G079900.1	NA	NA	deleted	NA	NA	NA	NA	NA	NA	NA
TraesCS4D02G063200.1	NA	NA	Uncharacterized protein	NA	NA	NA	NA	PTHR33832:SF30;PTHR33832;	NA	NA
TraesCS4D02G055600.1	acyltransferase activity, transferring groups other than amino-acyl groups [GO:0016747]	CFC21_048592 CFC21_060541	Uncharacterized protein	NA	NA	NA	NA	PTHR31625;PTHR31625:SF42;	IPR023213;	PF02458;
TraesCS4D02G038500.1	beta-glucosidase activity [GO:0008422]; DIMBOA glucoside beta-D-glucosidase activity [GO:0102726]; carbohydrate metabolic process [GO:0005975]	4N5.4	Putative non-cyanogenic beta-glucosidase	NA	NA	Glycosyl hydrolase 1 family	NA	PTHR10353:SF77;PTHR10353;	IPR001360;IPR017853;	PF00232;
TraesCS4D02G035700.1	NA	CFC21_060319	Uncharacterized protein	NA	NA	NA	NA	PTHR12725;PTHR12725:SF81;	IPR036412;IPR006439;IPR023214;IPR010237;	PF00702;
TraesCS4D02G035200.1	metal ion binding [GO:0046872]; oxidoreductase activity, acting on single donors with incorporation of molecular oxygen, incorporation of two atoms of oxygen [GO:0016702]; fatty acid biosynthetic process [GO:0006633]; lipid oxidation [GO:0034440]; oxylipin biosynthetic process [GO:0031408]	CFC21_060314	Lipoxygenase (EC 1.13.11.-)	NA	1.13.11.-	Lipoxygenase family	NA	PTHR11771:SF49;PTHR11771;	IPR000907;IPR013819;IPR036226;IPR020834;IPR020833;IPR001246;IPR042057;IPR027433;IPR001024;IPR036392;	PF00305;PF01477;
TraesCS4D02G012600.1	NA	CFC21_060099	MSP domain-containing protein	NA	NA	NA	NA	PTHR24178;PTHR24178:SF41;	IPR002110;IPR036770;IPR013783;IPR000535;IPR008962;	PF12796;PF13637;PF00635;
TraesCS4D02G005600.1	dioxygenase activity [GO:0051213]; metal ion binding [GO:0046872]	CFC21_060028	Fe2OG dioxygenase domain-containing protein	NA	NA	Iron/ascorbate-dependent oxidoreductase family	NA	PTHR10209:SF458;PTHR10209;	IPR026992;IPR044861;IPR027443;IPR005123;	PF03171;PF14226;
TraesCS4B02G375600.1	extracellular region [GO:0005576]; anatomical structure morphogenesis [GO:0009653]; sexual reproduction [GO:0019953]	CFC21_059717	Uncharacterized protein	NA	NA	Expansin family, Expansin B subfamily	NA	PTHR31692;PTHR31692:SF23;	IPR007118;IPR007112;IPR007117;IPR036749;IPR005795;IPR009009;IPR036908;	PF03330;PF01357;
TraesCS4B02G371100.1	ADP binding [GO:0043531]; defense response to other organism [GO:0098542]	CFC21_059679	NB-ARC domain-containing protein	NA	NA	NA	NA	PTHR23155;PTHR23155:SF1180;	IPR042197;IPR044974;IPR032675;IPR002182;IPR027417;IPR036388;	PF00931;
TraesCS4B02G367500.1	NA	CFC21_059631	Bifunctional inhibitor/plant lipid transfer protein/seed storage helical domain-containing protein	NA	NA	NA	NA	PTHR31731;PTHR31731:SF126;	IPR036312;IPR016140;IPR027923;	PF14547;
TraesCS4B02G366800.1	flavin adenine dinucleotide binding [GO:0050660]; N,N-dimethylaniline monooxygenase activity [GO:0004499]; NADP binding [GO:0050661]	CFC21_059622	Flavin-containing monooxygenase (EC 1.-.-.-)	NA	1.-.-.-	FMO family	NA	PTHR23023;PTHR23023:SF243;	IPR036188;IPR000960;IPR020946;	PF00743;
TraesCS4B02G364300.1	NA	NA	deleted	NA	NA	NA	NA	NA	NA	NA
TraesCS4B02G336100.1	mitochondrial outer membrane [GO:0005741]; voltage-gated monoatomic anion channel activity [GO:0008308]	CFC21_059305	Mitochondrial outer membrane protein porin 6	NA	NA	Eukaryotic mitochondrial porin (TC 1.B.8.1) family	NA	PTHR11743:SF27;PTHR11743;	IPR023614;IPR001925;IPR027246;	PF01459;
TraesCS4B02G317900.1	nucleus [GO:0005634]; DNA binding [GO:0003677]; protein dimerization activity [GO:0046983]	NA	Helix-loop-helix DNA-binding domain containing protein	NA	NA	BHLH protein family	NA	PTHR45855:SF24;PTHR45855;	IPR031066;IPR011598;IPR036638;	PF00010;
TraesCS4B02G305900.1	cytoplasm [GO:0005737]	CFC21_059014	Uncharacterized protein	NA	NA	NA	NA	PTHR15454;PTHR15454:SF37;	IPR001611;IPR003591;IPR032675;	PF14580;
TraesCS4B02G302200.1	acyltransferase activity, transferring groups other than amino-acyl groups [GO:0016747]	CFC21_058975	Uncharacterized protein	NA	NA	Plant acyltransferase family	NA	PTHR31642:SF200;PTHR31642;	IPR023213;	PF02458;
TraesCS4B02G298000.1	mRNA binding [GO:0003729]	CFC21_058933	Pentacotripeptide-repeat region of PRORP domain-containing protein	NA	NA	PPR family, P subfamily	NA	PTHR46128;PTHR46128:SF220;	IPR002885;IPR011990;	PF01535;PF12854;PF13041;
TraesCS4B02G283700.1	NA	NA	deleted	NA	NA	NA	NA	NA	NA	NA
TraesCS4B02G281800.1	nucleus [GO:0005634]	CFC21_058767 CFC21_058770 CFC21_058771	Protein SULFUR DEFICIENCY-INDUCED 1	NA	NA	NA	NA	PTHR36326:SF25;PTHR36326;	IPR044961;IPR011990;	NA
TraesCS4B02G280900.1	membrane [GO:0016020]; vacuole [GO:0005773]; beta-galactosidase activity [GO:0004565]; carbohydrate binding [GO:0030246]; carbohydrate metabolic process [GO:0005975]	ACMD2_01064	beta-galactosidase (EC 3.2.1.23)	NA	3.2.1.23	Glycosyl hydrolase 35 family	NA	PTHR23421:SF71;PTHR23421;	IPR048913;IPR008979;IPR041392;IPR031330;IPR001944;IPR017853;IPR000922;IPR043159;	PF21467;PF02140;PF17834;PF01301;
TraesCS4B02G276700.1	membrane [GO:0016020]; monoatomic anion transmembrane transporter activity [GO:0008509]; secondary active sulfate transmembrane transporter activity [GO:0008271]	CFC21_058726	STAS domain-containing protein	NA	NA	SLC26A/SulP transporter (TC 2.A.53) family	NA	PTHR11814;PTHR11814:SF60;	IPR018045;IPR011547;IPR001902;IPR002645;IPR036513;	PF01740;PF00916;
TraesCS4B02G273500.1	chloroplast stroma [GO:0009570]; cytoplasm [GO:0005737]; O-phospho-L-serine:2-oxoglutarate aminotransferase activity [GO:0004648]; pyridoxal phosphate binding [GO:0030170]; L-serine biosynthetic process [GO:0006564]	CFC21_058701	Phosphoserine aminotransferase (EC 2.6.1.52)	NA	2.6.1.52	Class-V pyridoxal-phosphate-dependent aminotransferase family, SerC subfamily	NA	PTHR43247;PTHR43247:SF1;	IPR000192;IPR020578;IPR022278;IPR015424;IPR015421;IPR015422;	PF00266;
TraesCS4B02G270800.1	FAD binding [GO:0071949]	NA	FAD-binding domain-containing protein	NA	NA	NA	NA	PTHR45934:SF4;PTHR45934;	IPR002938;IPR036188;IPR044560;	PF01494;
TraesCS4B02G264100.1	membrane [GO:0016020]; monoatomic anion transmembrane transporter activity [GO:0008509]; secondary active sulfate transmembrane transporter activity [GO:0008271]	CFC21_058613	STAS domain-containing protein	NA	NA	SLC26A/SulP transporter (TC 2.A.53) family	NA	PTHR11814;PTHR11814:SF61;	IPR018045;IPR011547;IPR001902;IPR002645;IPR036513;	PF01740;PF00916;
TraesCS4B02G261200.1	membrane [GO:0016020]	CFC21_058582	Uncharacterized protein	NA	NA	UPF0496 family	NA	PTHR31113:SF3;PTHR31113;	IPR007749;	PF05055;
TraesCS4B02G235400.1	L-isoleucine transaminase activity [GO:0052656]; L-leucine transaminase activity [GO:0052654]; L-valine transaminase activity [GO:0052655]; amino acid biosynthetic process [GO:0008652]; branched-chain amino acid biosynthetic process [GO:0009082]	CFC21_058325	Branched-chain-amino-acid aminotransferase (EC 2.6.1.42)	NA	2.6.1.42	Class-IV pyridoxal-phosphate-dependent aminotransferase family	NA	PTHR42825;PTHR42825:SF29;	IPR001544;IPR018300;IPR036038;IPR005786;IPR043132;IPR043131;IPR033939;	PF01063;
TraesCS4B02G225500.1	membrane [GO:0016020]; acyltransferase activity, transferring groups other than amino-acyl groups [GO:0016747]; fatty acid biosynthetic process [GO:0006633]	CFC21_072464	3-ketoacyl-CoA synthase (EC 2.3.1.-)	NA	2.3.1.-	Thiolase-like superfamily, Chalcone/stilbene synthases family	NA	PTHR31561;PTHR31561:SF73;	IPR012392;IPR013747;IPR013601;IPR016039;	PF08541;PF08392;
TraesCS4B02G220200.1	cytosol [GO:0005829]; ATP binding [GO:0005524]; kinase activity [GO:0016301]; phosphoenolpyruvate carboxykinase (ATP) activity [GO:0004612]; gluconeogenesis [GO:0006094]; phosphorylation [GO:0016310]	PCK1 Potri.002G107700	phosphoenolpyruvate carboxykinase (ATP) (EC 4.1.1.49)	PCK1	4.1.1.49	Phosphoenolpyruvate carboxykinase (ATP) family	NA	PTHR30031:SF28;PTHR30031;	IPR001272;IPR013035;IPR008210;IPR015994;	PF01293;
TraesCS4B02G213800.1	endoplasmic reticulum [GO:0005783]; ketoreductase activity [GO:0045703]	CFC21_058112	B-keto acyl reductase	NA	NA	Short-chain dehydrogenases/reductases (SDR) family	NA	PTHR43899:SF43;PTHR43899;	IPR036291;IPR002347;	PF00106;
TraesCS4B02G175400.1	chloroplast [GO:0009507]; endoplasmic reticulum [GO:0005783]; chaperone-mediated protein folding [GO:0061077]	NA	J domain-containing protein	NA	NA	NA	NA	PTHR45090;PTHR45090:SF6;	IPR001623;IPR018253;IPR036869;	PF00226;
TraesCS4B02G154500.3	nucleus [GO:0005634]; transcription corepressor activity [GO:0003714]	CFC21_057488	SANT domain-containing protein	NA	NA	NA	NA	PTHR13859;PTHR13859:SF33;	IPR009057;IPR017884;	NA
TraesCS4B02G135800.1	NA	CFC21_057293	Clp R domain-containing protein	NA	NA	NA	NA	PTHR43572;PTHR43572:SF38;	IPR036628;IPR004176;IPR027417;	NA
TraesCS4B02G101700.1	NA	CFC21_056953	Uncharacterized protein	NA	NA	NA	NA	PTHR31509;PTHR31509:SF20;	NA	NA
TraesCS4B02G085100.1	membrane [GO:0016020]	CFC21_056797	Uncharacterized protein	NA	NA	NA	NA	PTHR31414:SF18;PTHR31414;	IPR040283;	NA
TraesCS4B02G081200.1	dioxygenase activity [GO:0051213]; metal ion binding [GO:0046872]	CFC21_039962	Fe2OG dioxygenase domain-containing protein	NA	NA	Iron/ascorbate-dependent oxidoreductase family	NA	PTHR10209:SF847;PTHR10209;	IPR026992;IPR044861;IPR027443;IPR005123;	PF03171;PF14226;
TraesCS4B02G064400.1	NA	CFC21_056599	Uncharacterized protein	NA	NA	NA	NA	PTHR33832:SF30;PTHR33832;	NA	NA
TraesCS4B02G055300.1	acyltransferase activity, transferring groups other than amino-acyl groups [GO:0016747]	NA	Uncharacterized protein	NA	NA	NA	NA	PTHR31625;PTHR31625:SF42;	IPR023213;	PF02458;
TraesCS4B02G038800.1	NA	CFC21_056343	Uncharacterized protein	NA	NA	NA	NA	PTHR12725;PTHR12725:SF81;	IPR036412;IPR006439;IPR023214;IPR010237;	PF00702;
TraesCS4B02G029600.1	plasma membrane [GO:0005886]; transmembrane transporter activity [GO:0022857]; transmembrane transport [GO:0055085]	NA	Uncharacterized protein	NA	NA	Major facilitator superfamily, Proton-dependent oligopeptide transporter (POT/PTR) (TC 2.A.17) family	NA	PTHR11654;PTHR11654:SF641;	IPR036259;IPR000109;	PF00854;
TraesCS4B02G028700.1	cytosol [GO:0005829]; nucleus [GO:0005634]; glutamine metabolic process [GO:0006541]	CFC21_056240	Glutamine amidotransferase domain-containing protein	NA	NA	Peptidase C26 family	NA	PTHR42695;PTHR42695:SF5;	IPR044992;IPR029062;IPR017926;	PF00117;
TraesCS4B02G017500.1	NA	CFC21_056115	Cupin type-1 domain-containing protein	NA	NA	NA	NA	PTHR31189:SF82;PTHR31189;	IPR006045;IPR014710;IPR011051;	PF00190;
TraesCS4B02G002000.1	nucleus [GO:0005634]; DNA binding [GO:0003677]; DNA-binding transcription factor activity [GO:0003700]; ethylene-activated signaling pathway [GO:0009873]	CFC21_055922	AP2/ERF domain-containing protein	NA	NA	NA	NA	PTHR31190;PTHR31190:SF34;	IPR001471;IPR036955;IPR016177;IPR044808;	PF00847;
TraesCS4A02G494400.1	chloroplast stroma [GO:0009570]; cytosol [GO:0005829]; mitochondrion [GO:0005739]; ATP binding [GO:0005524]; glycine-tRNA ligase activity [GO:0004820]; glycyl-tRNA aminoacylation [GO:0006426]	NA	glycine--tRNA ligase (EC 6.1.1.14)	NA	6.1.1.14	Class-II aminoacyl-tRNA synthetase family	NA	PTHR30075:SF2;PTHR30075;	IPR045864;IPR015944;IPR006194;IPR002310;	PF02091;PF02092;
TraesCS4A02G446500.1	NA	CFC21_055292	C2 domain-containing protein	NA	NA	NA	NA	PTHR32246;PTHR32246:SF21;	IPR000008;IPR035892;	NA
TraesCS4A02G442100.1	cytoplasm [GO:0005737]; adenyl-nucleotide exchange factor activity [GO:0000774]; protein-folding chaperone binding [GO:0051087]; protein stabilization [GO:0050821]	CFC21_055244	BAG domain-containing protein	NA	NA	NA	NA	PTHR12329;PTHR12329:SF20;	IPR039773;IPR036533;IPR003103;IPR000626;IPR029071;	PF02179;PF00240;
TraesCS4A02G420600.1	magnesium protoporphyrin IX methyltransferase activity [GO:0046406]; methyltransferase activity [GO:0008168]; chlorophyll biosynthetic process [GO:0015995]	CFC21_055017	Magnesium-protoporphyrin IX methyltransferase C-terminal domain-containing protein	NA	NA	NA	NA	PTHR43591:SF81;PTHR43591;	IPR010251;IPR010940;IPR029063;	PF07109;
TraesCS4A02G419400.1	arginine decarboxylase activity [GO:0008792]; arginine catabolic process [GO:0006527]; spermidine biosynthetic process [GO:0008295]	CFC21_055004	Arginine decarboxylase (EC 4.1.1.19)	NA	4.1.1.19	Orn/Lys/Arg decarboxylase class-II family, SpeA subfamily	NA	PTHR43295;PTHR43295:SF1;	IPR009006;IPR002985;IPR022644;IPR022653;IPR000183;IPR029066;	PF02784;
TraesCS4A02G407600.1	membrane [GO:0016020]; L-ornithine transmembrane transporter activity [GO:0000064]; mitochondrial L-ornithine transmembrane transport [GO:1990575]	TRIUR3_10769	Uncharacterized protein	NA	NA	Mitochondrial carrier (TC 2.A.29) family	NA	PTHR45624:SF15;PTHR45624;	IPR018108;IPR023395;	PF00153;
TraesCS4A02G393200.1	hydrolase activity [GO:0016787]	CFC21_054734	Alpha/beta hydrolase fold-3 domain-containing protein	NA	NA	NA	NA	PTHR23024;PTHR23024:SF398;	IPR029058;IPR013094;	PF07859;
TraesCS4A02G390500.1	double-stranded DNA binding [GO:0003690]; DNA-templated transcription termination [GO:0006353]; regulation of DNA-templated transcription [GO:0006355]	CFC21_054701	Uncharacterized protein	NA	NA	MTERF family	NA	PTHR13068:SF235;PTHR13068;	IPR003690;IPR038538;	PF02536;
TraesCS4A02G389000.1	NA	NA	deleted	NA	NA	NA	NA	NA	NA	NA
TraesCS4A02G376100.1	membrane [GO:0016020]; heme binding [GO:0020037]; iron ion binding [GO:0005506]; monooxygenase activity [GO:0004497]; oxidoreductase activity, acting on paired donors, with incorporation or reduction of molecular oxygen [GO:0016705]	CFC21_054534	Cytochrome P450	NA	NA	Cytochrome P450 family	NA	PTHR47950:SF32;PTHR47950;	IPR001128;IPR017972;IPR002401;IPR036396;	PF00067;
TraesCS4A02G369300.1	NA	CFC21_054463	Uncharacterized protein	NA	NA	NA	NA	PTHR33872;PTHR33872:SF2;	NA	NA
TraesCS4A02G365700.1	NA	TRIUR3_04649	Cell number regulator 10	NA	NA	NA	NA	PTHR15907;PTHR15907:SF229;	IPR006461;	PF04749;
TraesCS4A02G331100.1	membrane [GO:0016020]; ABC-type transporter activity [GO:0140359]; ATP binding [GO:0005524]; ATP hydrolysis activity [GO:0016887]	CFC21_054078	ABC transporter domain-containing protein	NA	NA	ABC transporter superfamily, ABCG family, PDR (TC 3.A.1.205) subfamily	NA	PTHR48040:SF47;PTHR48040;	IPR003593;IPR013525;IPR003439;IPR043926;IPR034001;IPR034003;IPR027417;IPR013581;	PF01061;PF19055;PF00005;PF08370;
TraesCS4A02G326400.1	nucleus [GO:0005634]; DNA binding [GO:0003677]; DNA-binding transcription factor activity [GO:0003700]; ethylene-activated signaling pathway [GO:0009873]	CFC21_054034 CFC21_054035	AP2/ERF domain-containing protein	NA	NA	NA	NA	PTHR31190:SF144;PTHR31190;	IPR001471;IPR036955;IPR016177;IPR044808;	PF00847;
TraesCS4A02G312200.1	intracellular membrane-bounded organelle [GO:0043231]	CFC21_053896 CFC21_053897	Uncharacterized protein	NA	NA	NA	NA	PTHR34797:SF6;PTHR34797;	IPR040304;	NA
TraesCS4A02G299000.1	NA	CFC21_053751	MSP domain-containing protein	NA	NA	NA	NA	PTHR24133;PTHR24133:SF40;	IPR002110;IPR036770;IPR013783;IPR000535;IPR008962;	PF00023;PF12796;PF13637;
TraesCS4A02G293500.1	glucan endo-1,3-beta-D-glucosidase activity [GO:0042973]; carbohydrate metabolic process [GO:0005975]	CFC21_053695	X8 domain-containing protein	NA	NA	Glycosyl hydrolase 17 family	NA	PTHR32227:SF475;PTHR32227;	IPR000490;IPR044965;IPR017853;IPR012946;	PF00332;PF07983;
TraesCS4A02G293200.1	NA	CFC21_053692	Pentacotripeptide-repeat region of PRORP domain-containing protein	NA	NA	NA	NA	PTHR47930:SF2;PTHR47930;	IPR002885;IPR011990;	PF01535;
TraesCS4A02G272900.1	beta-glucosidase activity [GO:0008422]; DIMBOA glucoside beta-D-glucosidase activity [GO:0102726]; carbohydrate metabolic process [GO:0005975]	CFC21_053482	Uncharacterized protein	NA	NA	Glycosyl hydrolase 1 family	NA	PTHR10353:SF77;PTHR10353;	IPR001360;IPR017853;	PF00232;
TraesCS4A02G269900.1	cytoplasm [GO:0005737]; metal ion binding [GO:0046872]; mRNA binding [GO:0003729]	NA	RanBP2-type domain-containing protein	NA	NA	NA	NA	PTHR23111:SF40;PTHR23111;	IPR001876;IPR036443;	PF00641;
TraesCS4A02G250500.1	NA	TRIUR3_16808	Uncharacterized protein	NA	NA	NA	NA	PTHR33832:SF30;PTHR33832;	NA	NA
TraesCS4A02G248200.1	membrane [GO:0016020]; cellulase activity [GO:0008810]; cellulose catabolic process [GO:0030245]	NA	Endoglucanase (EC 3.2.1.4)	NA	3.2.1.4	Glycosyl hydrolase 9 (cellulase E) family	NA	PTHR22298;PTHR22298:SF171;	IPR008928;IPR012341;IPR001701;IPR033126;IPR018221;	PF00759;
TraesCS4A02G234100.1	dioxygenase activity [GO:0051213]; metal ion binding [GO:0046872]	CFC21_053124	Fe2OG dioxygenase domain-containing protein	NA	NA	Iron/ascorbate-dependent oxidoreductase family	NA	PTHR10209:SF847;PTHR10209;	IPR026992;IPR044861;IPR027443;IPR005123;	PF03171;PF14226;
TraesCS4A02G230500.1	hydrolase activity [GO:0016787]	NA	Calcineurin-like phosphoesterase domain-containing protein	NA	NA	NA	NA	PTHR47680;PTHR47680:SF2;	IPR004843;IPR029052;	PF00149;
TraesCS4A02G218400.1	endoplasmic reticulum membrane [GO:0005789]; aldehyde oxygenase (deformylating) activity [GO:1990465]; C-4 methylsterol oxidase activity [GO:0000254]; iron ion binding [GO:0005506]; octadecanal decarbonylase activity [GO:0009924]; response to organic substance [GO:0010033]; response to oxygen-containing compound [GO:1901700]; response to stress [GO:0006950]; sterol biosynthetic process [GO:001612…	NA	aldehyde oxygenase (deformylating) (EC 4.1.99.5)	NA	4.1.99.5	Sterol desaturase family	NA	PTHR11863:SF128;PTHR11863;	IPR006694;	PF04116;
TraesCS4A02G214300.1	NA	CFC21_057803	Uncharacterized protein	NA	NA	NA	NA	PTHR31509;PTHR31509:SF20;	NA	NA
TraesCS4A02G196000.1	extracellular region [GO:0005576]; heme binding [GO:0020037]; lactoperoxidase activity [GO:0140825]; metal ion binding [GO:0046872]; hydrogen peroxide catabolic process [GO:0042744]; response to oxidative stress [GO:0006979]	NA	Peroxidase (EC 1.11.1.7)	NA	1.11.1.7	Peroxidase family, Ascorbate peroxidase subfamily; Peroxidase family, Classical plant (class III) peroxidase subfamily	NA	PTHR31388:SF276;PTHR31388;	IPR002016;IPR010255;IPR000823;IPR019794;IPR019793;IPR033905;	PF00141;
TraesCS4A02G090900.1	NA	NA	deleted	NA	NA	NA	NA	NA	NA	NA
TraesCS4A02G087300.1	NA	CFC21_051684	FAF domain-containing protein	NA	NA	Fantastic four family	NA	PTHR33155;PTHR33155:SF3;	IPR021410;IPR046431;	PF11250;
TraesCS4A02G075600.1	cytosol [GO:0005829]; glutamate decarboxylase activity [GO:0004351]; pyridoxal phosphate binding [GO:0030170]; glutamate catabolic process [GO:0006538]	TRIUR3_14647	Glutamate decarboxylase (EC 4.1.1.15)	NA	4.1.1.15	Group II decarboxylase family	NA	PTHR43321;PTHR43321:SF35;	IPR010107;IPR002129;IPR015424;IPR015421;	PF00282;
TraesCS4A02G064200.1	membrane [GO:0016020]; ATP binding [GO:0005524]; protein kinase activity [GO:0004672]	CFC21_051440	Protein kinase domain-containing protein	NA	NA	NA	NA	PTHR48010:SF76;PTHR48010;	IPR011009;IPR001611;IPR032675;IPR013210;IPR000719;IPR017441;	PF00560;PF08263;PF00069;
TraesCS4A02G059800.1	NA	NA	deleted	NA	NA	NA	NA	NA	NA	NA
TraesCS4A02G040000.1	membrane [GO:0016020]	CFC21_051202	Uncharacterized protein	NA	NA	UPF0496 family	NA	PTHR31113:SF3;PTHR31113;	IPR007749;	PF05055;
TraesCS4A02G032100.1	chloroplast stroma [GO:0009570]; cytoplasm [GO:0005737]; O-phospho-L-serine:2-oxoglutarate aminotransferase activity [GO:0004648]; pyridoxal phosphate binding [GO:0030170]; L-serine biosynthetic process [GO:0006564]	CFC21_051100	Phosphoserine aminotransferase (EC 2.6.1.52)	NA	2.6.1.52	Class-V pyridoxal-phosphate-dependent aminotransferase family, SerC subfamily	NA	PTHR43247;PTHR43247:SF1;	IPR000192;IPR020578;IPR022278;IPR015424;IPR015421;IPR015422;	PF00266;
TraesCS4A02G031100.1	serine-type endopeptidase activity [GO:0004252]; proteolysis [GO:0006508]	CFC21_051093	Subtilisin-like protease	NA	NA	Peptidase S8 family	NA	PTHR10795;PTHR10795:SF468;	IPR000209;IPR036852;IPR023828;IPR015500;IPR034197;IPR010259;IPR037045;IPR045051;IPR041469;	PF17766;PF05922;PF00082;
TraesCS4A02G029100.1	NA	NA	deleted	NA	NA	NA	NA	NA	NA	NA
TraesCS4A02G021700.1	nucleus [GO:0005634]	CFC21_050997	Protein SULFUR DEFICIENCY-INDUCED 1	NA	NA	NA	NA	PTHR36326:SF25;PTHR36326;	IPR044961;IPR011990;	NA
TraesCS4A02G020900.1	aliphatic amine oxidase activity [GO:0052595]; copper ion binding [GO:0005507]; primary amine oxidase activity [GO:0008131]; quinone binding [GO:0048038]; amine metabolic process [GO:0009308]	CFC21_050988	Amine oxidase (EC 1.4.3.-)	NA	1.4.3.-	Copper/topaquinone oxidase family	NA	PTHR10638:SF87;PTHR10638;	IPR000269;IPR015798;IPR036460;IPR016182;IPR015800;IPR015802;	PF01179;PF02727;PF02728;
TraesCS4A02G007000.1	chloroplast [GO:0009507]; mRNA binding [GO:0003729]; chloroplast-nucleus signaling pathway [GO:0010019]; mitochondria-nucleus signaling pathway [GO:0031930]	CFC21_050851	Pentacotripeptide-repeat region of PRORP domain-containing protein	NA	NA	NA	NA	PTHR47936:SF1;PTHR47936;	IPR002885;IPR011990;	PF01535;PF12854;PF13041;
TraesCS3D02G545300.1	acyltransferase activity, transferring groups other than amino-acyl groups [GO:0016747]	CFC21_050782	Uncharacterized protein	NA	NA	Plant acyltransferase family	NA	PTHR31642:SF168;PTHR31642;	IPR023213;	PF02458;
TraesCS3D02G540200.1	O-methyltransferase activity [GO:0008171]; protein dimerization activity [GO:0046983]; S-adenosylmethionine-dependent methyltransferase activity [GO:0008757]; aromatic compound biosynthetic process [GO:0019438]; methylation [GO:0032259]	CFC21_050738	Uncharacterized protein	NA	NA	NA	NA	PTHR11746:SF199;PTHR11746;	IPR016461;IPR001077;IPR012967;IPR029063;IPR036388;IPR036390;	PF08100;PF00891;
TraesCS3D02G518200.1	extracellular region [GO:0005576]; plant-type cell wall [GO:0009505]; heme binding [GO:0020037]; lactoperoxidase activity [GO:0140825]; metal ion binding [GO:0046872]; peroxidase activity [GO:0004601]; hydrogen peroxide catabolic process [GO:0042744]; response to oxidative stress [GO:0006979]	CFC21_050502	Peroxidase (EC 1.11.1.7)	NA	1.11.1.7	Peroxidase family, Ascorbate peroxidase subfamily; Peroxidase family, Classical plant (class III) peroxidase subfamily	NA	PTHR31388:SF280;PTHR31388;	IPR002016;IPR010255;IPR000823;IPR019794;IPR019793;IPR033905;	PF00141;
TraesCS3D02G514300.1	oxidoreductase activity, acting on the CH-CH group of donors [GO:0016627]; lipid metabolic process [GO:0006629]	CFC21_050458	NAD-dependent epimerase/dehydratase domain-containing protein	NA	NA	NA	NA	PTHR32487;PTHR32487:SF0;	IPR001509;IPR036291;	PF01370;
TraesCS3D02G514000.1	membrane [GO:0016020]	CFC21_050455	Uncharacterized protein	NA	NA	NA	NA	PTHR36073;PTHR36073:SF1;	NA	NA
TraesCS3D02G501700.1	membrane [GO:0016020]	CFC21_050292	Uncharacterized protein	NA	NA	NA	NA	PTHR31170;PTHR31170:SF13;	IPR004158;	PF03140;
TraesCS3D02G495700.1	NA	NA	deleted	NA	NA	NA	NA	NA	NA	NA
TraesCS3D02G493700.1	orotate phosphoribosyltransferase activity [GO:0004588]; orotidine-5'-phosphate decarboxylase activity [GO:0004590]; 'de novo' pyrimidine nucleobase biosynthetic process [GO:0006207]; 'de novo' UMP biosynthetic process [GO:0044205]; pyrimidine nucleobase biosynthetic process [GO:0019856]; UMP biosynthetic process [GO:0006222]	CFC21_050189	Uridine 5'-monophosphate synthase (EC 2.4.2.10) (EC 4.1.1.23)	NA	2.4.2.10; 4.1.1.23	OMP decarboxylase family; Purine/pyrimidine phosphoribosyltransferase family	NA	PTHR19278;PTHR19278:SF40;	IPR013785;IPR014732;IPR001754;IPR023031;IPR000836;IPR029057;IPR011060;	PF00215;
TraesCS3D02G486100.1	cytoplasm [GO:0005737]; cytosol [GO:0005829]; glutathione transferase activity [GO:0004364]; glutathione metabolic process [GO:0006749]; response to chemical [GO:0042221]	CFC21_050108	Glutathione S-transferase (EC 2.5.1.18)	NA	2.5.1.18	GST superfamily	NA	PTHR11260;PTHR11260:SF795;	IPR010987;IPR036282;IPR040079;IPR004045;IPR045074;IPR045073;IPR036249;	PF13410;PF13409;
TraesCS3D02G477700.1	hydrolase activity, hydrolyzing O-glycosyl compounds [GO:0004553]; carbohydrate metabolic process [GO:0005975]	CFC21_050012	Uncharacterized protein	NA	NA	Glycosyl hydrolase 17 family	NA	PTHR32227:SF420;PTHR32227;	IPR000490;IPR044965;IPR017853;	PF00332;
TraesCS3D02G471200.1	catalytic activity [GO:0003824]	CFC21_049941	AB hydrolase-1 domain-containing protein	NA	NA	NA	NA	PTHR43139:SF42;PTHR43139;	IPR029058;IPR000073;IPR000639;	PF00561;
TraesCS3D02G467600.1	aspartic-type endopeptidase activity [GO:0004190]; hydrolase activity, acting on glycosyl bonds [GO:0016798]; proteolysis [GO:0006508]; xylan catabolic process [GO:0045493]	Taxi-IV CFC21_049898	Xylanase inhibitor TAXI-IV	Taxi-IV	NA	Peptidase A1 family	NA	PTHR47965;PTHR47965:SF35;	IPR001461;IPR033121;IPR021109;IPR032799;IPR032861;IPR033868;	PF14541;PF14543;
TraesCS3D02G442100.1	NA	NA	deleted	NA	NA	NA	NA	NA	NA	NA
TraesCS3D02G428100.1	NA	NA	deleted	NA	NA	NA	NA	NA	NA	NA
TraesCS3D02G417500.1	selenium binding [GO:0008430]	T459_33359	Selenium-binding protein 1	NA	NA	Selenium-binding protein family	NA	PTHR23300;PTHR23300:SF0;	IPR008826;	PF05694;
TraesCS3D02G412300.1	NA	CFC21_049323	Uncharacterized protein	NA	NA	NA	NA	NA	NA	NA
TraesCS3D02G404000.1	extracellular region [GO:0005576]; aspartyl esterase activity [GO:0045330]; pectinesterase activity [GO:0030599]; pectinesterase inhibitor activity [GO:0046910]; cell wall modification [GO:0042545]; pectin catabolic process [GO:0045490]	CFC21_049240	Pectinesterase (EC 3.1.1.11)	NA	3.1.1.11	NA	NA	PTHR31707;PTHR31707:SF440;	IPR035513;IPR012334;IPR011050;IPR033131;IPR000070;IPR018040;	PF01095;
TraesCS3D02G403200.1	nucleus [GO:0005634]; 5'-3' DNA exonuclease activity [GO:0035312]; damaged DNA binding [GO:0003684]; double-strand break repair via nonhomologous end joining [GO:0006303]; interstrand cross-link repair [GO:0036297]	NA	DNA repair metallo-beta-lactamase domain-containing protein	NA	NA	DNA repair metallo-beta-lactamase (DRMBL) family	NA	PTHR23240;PTHR23240:SF36;	IPR011084;IPR036866;	PF07522;
TraesCS3D02G401400.1	gibberellin 20-oxidase activity [GO:0045544]; metal ion binding [GO:0046872]; flower development [GO:0009908]; gibberellin biosynthetic process [GO:0009686]; response to light stimulus [GO:0009416]; unidimensional cell growth [GO:0009826]	CFC21_049214	Fe2OG dioxygenase domain-containing protein	NA	NA	Iron/ascorbate-dependent oxidoreductase family	NA	PTHR47990;PTHR47990:SF114;	IPR026992;IPR044861;IPR027443;IPR005123;	PF03171;PF14226;
TraesCS3D02G381300.1	NA	NA	Receptor-like protein kinase HSL1	NA	NA	NA	NA	PTHR48052:SF40;PTHR48052;	IPR001611;IPR003591;IPR032675;IPR013210;	PF00560;PF13855;PF08263;
TraesCS3D02G375900.1	membrane [GO:0016020]; dipeptide transmembrane transporter activity [GO:0071916]; tripeptide transmembrane transporter activity [GO:0042937]	NA	Peptide transporter	NA	NA	Major facilitator superfamily, Proton-dependent oligopeptide transporter (POT/PTR) (TC 2.A.17) family	NA	PTHR11654;PTHR11654:SF94;	IPR036259;IPR044739;IPR000109;IPR018456;	PF00854;
TraesCS3D02G375500.1	membrane [GO:0016020]; transmembrane transporter activity [GO:0022857]; transmembrane transport [GO:0055085]	CFC21_048944	Uncharacterized protein	NA	NA	Major facilitator superfamily, Proton-dependent oligopeptide transporter (POT/PTR) (TC 2.A.17) family	NA	PTHR11654:SF632;PTHR11654;	IPR036259;IPR000109;	PF00854;
TraesCS3D02G374600.1	membrane [GO:0016020]; enzyme inhibitor activity [GO:0004857]	CFC21_048934	Pectinesterase inhibitor domain-containing protein	NA	NA	PMEI family	NA	PTHR35357;PTHR35357:SF26;	IPR035513;IPR006501;	PF04043;
TraesCS3D02G366800.1	NA	NA	Uncharacterized protein	NA	NA	NA	NA	PTHR34120;PTHR34120:SF29;	NA	NA
TraesCS3D02G361500.1	NA	CFC21_048804	Uncharacterized protein	NA	NA	NA	NA	PTHR26312:SF132;PTHR26312;	IPR011990;	NA
TraesCS3D02G358000.1	NA	NA	deleted	NA	NA	NA	NA	NA	NA	NA
TraesCS3D02G344800.1	plasma membrane [GO:0005886]; ammonium transmembrane transporter activity [GO:0008519]	NA	Predicted protein	NA	NA	Ammonia transporter channel (TC 1.A.11.2) family	NA	PTHR43029:SF27;PTHR43029;	IPR029020;IPR001905;IPR024041;	PF00909;
TraesCS3D02G342900.1	chloroplast stroma [GO:0009570]; chloroplast organization [GO:0009658]; regulation of DNA-templated transcription [GO:0006355]	CFC21_048607	Thioredoxin domain-containing protein	NA	NA	NA	NA	PTHR34669:SF2;PTHR34669;	IPR044701;IPR036249;	NA
TraesCS3D02G304800.2	chloroplast [GO:0009507]; nucleus [GO:0005634]; plastid transcription [GO:0042793]; positive regulation of DNA-templated transcription [GO:0045893]; positive regulation of red or far-red light signaling pathway [GO:0090228]; response to light stimulus [GO:0009416]	NA	Protein PLASTID TRANSCRIPTIONALLY ACTIVE 12	NA	NA	NA	NA	PTHR35720;PTHR35720:SF1;	IPR034581;	NA
TraesCS3D02G291100.1	nucleus [GO:0005634]; DNA binding [GO:0003677]; DNA-binding transcription factor activity [GO:0003700]; ethylene-activated signaling pathway [GO:0009873]	CFC21_048079	AP2/ERF domain-containing protein	NA	NA	NA	NA	PTHR31190;PTHR31190:SF504;	IPR001471;IPR036955;IPR016177;IPR044808;	PF00847;
TraesCS3D02G276500.1	chloroplast [GO:0009507]; mitochondrion [GO:0005739]; RNA binding [GO:0003723]; rRNA (guanine) methyltransferase activity [GO:0016435]; rRNA modification [GO:0000154]	NA	rRNA methyltransferase 1, mitochondrial	NA	NA	Class IV-like SAM-binding methyltransferase superfamily, RNA methyltransferase TrmH family	NA	PTHR46103;PTHR46103:SF1;	IPR029028;IPR047182;IPR047261;IPR029064;IPR004441;IPR001537;IPR013123;IPR029026;	PF00588;PF08032;
TraesCS3D02G273300.1	NA	CFC21_092483	Uncharacterized protein	NA	NA	NA	NA	PTHR31579:SF58;PTHR31579;	IPR006502;	PF04720;
TraesCS3D02G268900.1	intracellular membrane-bounded organelle [GO:0043231]; membrane [GO:0016020]	CFC21_029072	Uncharacterized protein	NA	NA	NA	NA	PTHR33389;PTHR33389:SF7;	IPR021319;	PF11145;
TraesCS3D02G260500.1	chitin binding [GO:0008061]; chitinase activity [GO:0004568]; cell wall macromolecule catabolic process [GO:0016998]; chitin catabolic process [GO:0006032]; defense response to fungus [GO:0050832]; polysaccharide catabolic process [GO:0000272]	NA	chitinase (EC 3.2.1.14)	NA	3.2.1.14	Glycosyl hydrolase 19 family, Chitinase class I subfamily	NA	PTHR22595:SF79;PTHR22595;	IPR001002;IPR018371;IPR036861;IPR016283;IPR000726;IPR023346;	PF00187;PF00182;
TraesCS3D02G244900.1	plasma membrane [GO:0005886]; plant-type secondary cell wall biogenesis [GO:0009834]	NA	FAS1 domain-containing protein	NA	NA	Fasciclin-like AGP family	NA	PTHR32077;PTHR32077:SF54;	IPR036378;IPR000782;IPR045003;	PF02469;
TraesCS3D02G211600.1	chloroplast outer membrane [GO:0009707]; chloroplast organization [GO:0009658]	CFC21_047271	Protein CHUP1, chloroplastic	NA	NA	NA	NA	PTHR31342:SF15;PTHR31342;	IPR040265;	NA
TraesCS3D02G210800.1	membrane [GO:0016020]; plastid [GO:0009536]	CFC21_035339	DUF1230 domain-containing protein	NA	NA	NA	NA	PTHR34214;PTHR34214:SF3;	IPR009631;	PF06799;
TraesCS3D02G188000.1	plasma membrane [GO:0005886]; citrate transmembrane transporter activity [GO:0015137]; malate transmembrane transporter activity [GO:0015140]; succinate transmembrane transporter activity [GO:0015141]; transmembrane transporter activity [GO:0022857]; transmembrane transport [GO:0055085]	CFC21_046995	Tonoplast dicarboxylate transporter	NA	NA	NA	NA	PTHR10283:SF82;PTHR10283;	IPR001898;	PF00939;
TraesCS3D02G179200.1	membrane [GO:0016020]; phospholipase A1 activity [GO:0008970]; lipid metabolic process [GO:0006629]	NA	Predicted protein	NA	NA	NA	NA	PTHR46483;PTHR46483:SF4;	IPR029058;IPR002921;IPR043367;	PF01764;
TraesCS3D02G150500.1	apoplast [GO:0048046]; chloroplast [GO:0009507]; cytosol [GO:0005829]; phosphoenolpyruvate carboxylase activity [GO:0008964]; carbon fixation [GO:0015977]; leaf development [GO:0048366]; tricarboxylic acid cycle [GO:0006099]	CFC21_040615 TRAES_3BF117100180CFD_c1 TRAES_3BF117900070CFD_c1	phosphoenolpyruvate carboxylase (EC 4.1.1.31)	NA	4.1.1.31	PEPCase type 1 family	NA	PTHR30523;PTHR30523:SF25;	IPR021135;IPR022805;IPR018129;IPR033129;IPR015813;	PF00311;
TraesCS3D02G148300.1	membrane [GO:0016020]; heme binding [GO:0020037]; iron ion binding [GO:0005506]; monooxygenase activity [GO:0004497]; oxidoreductase activity [GO:0016491]; oxidoreductase activity, acting on paired donors, with incorporation or reduction of molecular oxygen [GO:0016705]; sterol metabolic process [GO:0016125]	CYP710A8-D CFC21_046605	sterol 22-desaturase (EC 1.14.19.41) (C-22 sterol desaturase)	CYP710A8-D	1.14.19.41	Cytochrome P450 family	NA	PTHR24286:SF228;PTHR24286;	IPR001128;IPR017972;IPR002403;IPR036396;	PF00067;
TraesCS3D02G133100.1	cytoplasm [GO:0005737]; glutathione binding [GO:0043295]; glutathione transferase activity [GO:0004364]; glutathione metabolic process [GO:0006749]; response to chemical [GO:0042221]	CFC21_079382	glutathione transferase (EC 2.5.1.18)	NA	2.5.1.18	GST superfamily, Phi family	NA	PTHR43900:SF76;PTHR43900;	IPR010987;IPR036282;IPR040079;IPR004045;IPR004046;IPR034347;IPR036249;	PF00043;PF02798;
TraesCS3D02G131200.1	NA	NA	deleted	NA	NA	NA	NA	NA	NA	NA
TraesCS3D02G130000.1	NA	CFC21_046441	VOC domain-containing protein	NA	NA	NA	NA	PTHR46142;PTHR46142:SF10;	IPR029068;IPR004360;IPR037523;	PF00903;
TraesCS3D02G121700.1	N-acyltransferase activity [GO:0016410]	NA	Uncharacterized protein	NA	NA	NA	NA	PTHR31147;PTHR31147:SF51;	IPR023213;	PF02458;
TraesCS3D02G106800.1	NA	NA	deleted	NA	NA	NA	NA	NA	NA	NA
TraesCS3D02G105500.1	plasma membrane [GO:0005886]; plant-type secondary cell wall biogenesis [GO:0009834]	CFC21_046200	FAS1 domain-containing protein	NA	NA	Fasciclin-like AGP family	NA	PTHR32077:SF86;PTHR32077;	IPR036378;IPR000782;IPR045003;	PF02469;
TraesCS3D02G103900.1	chlorophyllase activity [GO:0047746]; pheophytinase b activity [GO:0102293]; chlorophyll catabolic process [GO:0015996]	CFC21_046188	PET hydrolase-like domain-containing protein	NA	NA	NA	NA	PTHR33428:SF2;PTHR33428;	IPR029058;IPR048264;IPR041127;	PF12740;
TraesCS3D02G087400.1	15-oxoprostaglandin 13-oxidase activity [GO:0047522]; prostaglandin metabolic process [GO:0006693]	CFC21_046012	Enoyl reductase (ER) domain-containing protein	NA	NA	NA	NA	PTHR43205;PTHR43205:SF7;	IPR013149;IPR041694;IPR011032;IPR045010;IPR036291;IPR020843;	PF16884;PF00107;
TraesCS3D02G050400.1	metal ion binding [GO:0046872]; racemase and epimerase activity, acting on amino acids and derivatives [GO:0016855]	NA	Dipeptide epimerase (EC 5.1.1.-)	NA	5.1.1.-	Mandelate racemase/muconate lactonizing enzyme family	NA	PTHR48073:SF2;PTHR48073;	IPR034603;IPR036849;IPR029017;IPR029065;IPR013342;	PF13378;
TraesCS3D02G043500.2	NA	NA	deleted	NA	NA	NA	NA	NA	NA	NA
TraesCS3D02G039300.1	aspartic-type endopeptidase activity [GO:0004190]; proteolysis [GO:0006508]	NA	Peptidase A1 domain-containing protein	NA	NA	Peptidase A1 family	NA	PTHR47965;PTHR47965:SF116;	IPR001461;IPR033121;IPR021109;IPR032799;IPR032861;	PF14541;PF14543;
TraesCS3D02G033800.1	extracellular region [GO:0005576]; serine-type endopeptidase inhibitor activity [GO:0004867]	NA	Bowman-Birk type trypsin inhibitor	NA	NA	Bowman-Birk serine protease inhibitor family	NA	PTHR33479:SF11;PTHR33479;	IPR035995;IPR000877;	PF00228;
TraesCS3D02G025000.1	Golgi membrane [GO:0000139]; glycosyltransferase activity [GO:0016757]; pentosyltransferase activity [GO:0016763]	CFC21_045388	Glycosyltransferase 61 catalytic domain-containing protein	NA	NA	NA	NA	PTHR20961;PTHR20961:SF17;	IPR049625;IPR007657;	PF04577;
TraesCS3D02G024200.1	membrane [GO:0016020]; ubiquitin protein ligase activity [GO:0061630]; ubiquitin-dependent protein catabolic process [GO:0006511]	CFC21_045380	RING-type E3 ubiquitin transferase (EC 2.3.2.27)	NA	2.3.2.27	NA	NA	PTHR46539:SF23;PTHR46539;	IPR001841;IPR013083;	PF13639;
TraesCS3D02G001400.1	UDP-glycosyltransferase activity [GO:0008194]	CFC21_045153	Glycosyltransferase	NA	NA	NA	NA	PTHR48045;PTHR48045:SF11;	IPR002213;	PF00201;
TraesCS3B02G608500.1	membrane [GO:0016020]; water channel activity [GO:0015250]; water transport [GO:0006833]	NA	Tonoplast intrinsic protein	NA	NA	MIP/aquaporin (TC 1.A.8) family	NA	PTHR45665:SF21;PTHR45665;	IPR023271;IPR034294;IPR000425;IPR022357;	PF00230;
TraesCS3B02G608200.1	Mon1-Ccz1 complex [GO:0035658]; endosome to lysosome transport via multivesicular body sorting pathway [GO:0032510]; protein targeting to vacuole [GO:0006623]	CFC21_045085	Vacuolar fusion protein MON1 homolog	NA	NA	MON1/SAND family	NA	PTHR13027;PTHR13027:SF7;	IPR043972;IPR043971;IPR043970;IPR004353;	PF19036;PF19037;PF19038;
TraesCS3B02G595100.1	membrane [GO:0016020]; plasma membrane [GO:0005886]; zinc ion transmembrane transporter activity [GO:0005385]; zinc ion transmembrane transport [GO:0071577]	ZIP1 CFC21_044929 TRAES_3BF074300090CFD_c1	Putative zinc transporter	ZIP1	NA	NA	NA	PTHR11040:SF207;PTHR11040;	IPR003689;	PF02535;
TraesCS3B02G594300.1	nucleus [GO:0005634]; DNA binding [GO:0003677]; DNA-binding transcription factor activity [GO:0003700]	WPCL-B1 CFC21_044916	LUX-B (PHYTOCLOCK 1)	WPCL-B1	NA	NA	NA	PTHR31442;PTHR31442:SF21;	IPR009057;IPR044841;IPR017930;IPR006447;IPR001005;	PF00249;
TraesCS3B02G584700.1	RNA nuclease activity [GO:0004540]; defense response to bacterium [GO:0042742]; defense response to fungus [GO:0050832]	TRAES_3BF040500030CFD_c1	Barwin domain-containing protein	NA	NA	NA	NA	PTHR46351:SF18;PTHR46351;	IPR018226;IPR001153;IPR044301;IPR036908;	PF00967;
TraesCS3B02G578600.1	extracellular region [GO:0005576]; plant-type cell wall [GO:0009505]; heme binding [GO:0020037]; lactoperoxidase activity [GO:0140825]; metal ion binding [GO:0046872]; peroxidase activity [GO:0004601]; hydrogen peroxide catabolic process [GO:0042744]; response to oxidative stress [GO:0006979]	CFC21_044749	Peroxidase (EC 1.11.1.7)	NA	1.11.1.7	Peroxidase family, Ascorbate peroxidase subfamily; Peroxidase family, Classical plant (class III) peroxidase subfamily	NA	PTHR31388:SF280;PTHR31388;	IPR002016;IPR010255;IPR000823;IPR019794;IPR019793;IPR033905;	PF00141;
TraesCS3B02G578100.1	COPI vesicle coat [GO:0030126]; ATP binding [GO:0005524]; protein kinase activity [GO:0004672]; endoplasmic reticulum to Golgi vesicle-mediated transport [GO:0006888]; intra-Golgi vesicle-mediated transport [GO:0006891]; intracellular protein transport [GO:0006886]; retrograde vesicle-mediated transport, Golgi to endoplasmic reticulum [GO:0006890]	TRAES_3BF072300130CFD_c1	Protein kinase domain-containing protein	NA	NA	NA	NA	PTHR19876;PTHR19876:SF2;	IPR020472;IPR013783;IPR011009;IPR000535;IPR008962;IPR000719;IPR015943;IPR019775;IPR036322;IPR001680;	PF00635;PF00069;PF00400;
TraesCS3B02G554300.1	membrane [GO:0016020]	CFC21_044474	Uncharacterized protein	NA	NA	CRT-like transporter family	NA	PTHR31326;PTHR31326:SF3;	IPR013936;	PF08627;
TraesCS3B02G550200.2	RNA polymerase II transcription regulator complex [GO:0090575]; DNA-binding transcription factor activity, RNA polymerase II-specific [GO:0000981]; protein dimerization activity [GO:0046983]; RNA polymerase II transcription regulatory region sequence-specific DNA binding [GO:0000977]	CFC21_044434	BHLH domain-containing protein	NA	NA	BHLH protein family	NA	PTHR13935;PTHR13935:SF156;	IPR011598;IPR036638;	PF00010;
TraesCS3B02G548600.1	cytokinin-activated signaling pathway [GO:0009736]; phosphorelay signal transduction system [GO:0000160]	CFC21_044417 TRAES_3BF042500030CFD_c1	Response regulatory domain-containing protein	NA	NA	NA	NA	PTHR43874;PTHR43874:SF106;	IPR045279;IPR011006;IPR001789;	PF00072;
TraesCS3B02G547500.1	orotate phosphoribosyltransferase activity [GO:0004588]; orotidine-5'-phosphate decarboxylase activity [GO:0004590]; 'de novo' pyrimidine nucleobase biosynthetic process [GO:0006207]; 'de novo' UMP biosynthetic process [GO:0044205]; pyrimidine nucleobase biosynthetic process [GO:0019856]; UMP biosynthetic process [GO:0006222]	CFC21_044405	orotate phosphoribosyltransferase (EC 2.4.2.10)	NA	2.4.2.10	NA	NA	PTHR19278;PTHR19278:SF40;	IPR013785;IPR001754;IPR023031;IPR000836;IPR029057;IPR011060;	PF00215;
TraesCS3B02G547300.1	orotate phosphoribosyltransferase activity [GO:0004588]; orotidine-5'-phosphate decarboxylase activity [GO:0004590]; 'de novo' pyrimidine nucleobase biosynthetic process [GO:0006207]; 'de novo' UMP biosynthetic process [GO:0044205]; pyrimidine nucleobase biosynthetic process [GO:0019856]; UMP biosynthetic process [GO:0006222]	CFC21_044403	Uridine 5'-monophosphate synthase (EC 2.4.2.10) (EC 4.1.1.23)	NA	2.4.2.10; 4.1.1.23	OMP decarboxylase family; Purine/pyrimidine phosphoribosyltransferase family	NA	PTHR19278;PTHR19278:SF40;	IPR013785;IPR014732;IPR018089;IPR001754;IPR023031;IPR000836;IPR029057;IPR011060;	PF00215;PF00156;
TraesCS3B02G515100.1	aspartic-type endopeptidase activity [GO:0004190]; proteolysis [GO:0006508]	CFC21_044078	Peptidase A1 domain-containing protein	NA	NA	Peptidase A1 family	NA	PTHR47965;PTHR47965:SF35;	IPR001461;IPR033121;IPR021109;IPR032799;IPR032861;IPR033868;	PF14541;PF14543;
TraesCS3B02G504600.1	NA	CFC21_043965	F-box domain-containing protein	NA	NA	NA	NA	PTHR33207;PTHR33207:SF136;	IPR036047;	NA
TraesCS3B02G502200.1	NA	CFC21_043948	FBD domain-containing protein	NA	NA	NA	NA	PTHR32141;PTHR32141:SF65;	IPR006566;	PF08387;
TraesCS3B02G486100.1	peroxisome [GO:0005777]; magnesium ion binding [GO:0000287]; oxalyl-CoA decarboxylase activity [GO:0008949]; thiamine pyrophosphate binding [GO:0030976]; fatty acid alpha-oxidation [GO:0001561]; oxalate catabolic process [GO:0033611]	CFC21_043779 TRAES_3BF111600200CFD_c1	2-hydroxyacyl-CoA lyase (EC 4.1.2.63)	NA	4.1.2.63	TPP enzyme family	NA	PTHR43710;PTHR43710:SF2;	IPR029035;IPR045025;IPR029061;IPR012000;IPR012001;IPR000399;IPR011766;	PF02775;PF00205;PF02776;
TraesCS3B02G474000.1	Golgi apparatus [GO:0005794]; membrane [GO:0016020]; glycosyltransferase activity [GO:0016757]; glucuronoxylan biosynthetic process [GO:0010417]; plant-type secondary cell wall biogenesis [GO:0009834]; protein glycosylation [GO:0006486]	CFC21_043653 TRAES_3BF169000010CFD_c1	Exostosin GT47 domain-containing protein	NA	NA	Glycosyltransferase 47 family	NA	PTHR11062:SF339;PTHR11062;	IPR004263;IPR040911;	PF03016;
TraesCS3B02G456400.1	NA	CFC21_043476	DUF506 domain-containing protein	NA	NA	NA	NA	PTHR31579:SF84;PTHR31579;	IPR006502;	PF04720;
TraesCS3B02G439900.1	gibberellin 20-oxidase activity [GO:0045544]; metal ion binding [GO:0046872]; flower development [GO:0009908]; gibberellin biosynthetic process [GO:0009686]; response to light stimulus [GO:0009416]; unidimensional cell growth [GO:0009826]	CFC21_043317 TRAES_3BF021500010CFD_c1	Fe2OG dioxygenase domain-containing protein	NA	NA	Iron/ascorbate-dependent oxidoreductase family	NA	PTHR47990;PTHR47990:SF114;	IPR026992;IPR044861;IPR027443;IPR005123;	PF03171;PF14226;
TraesCS3B02G424800.1	membrane [GO:0016020]; transmembrane transporter activity [GO:0022857]; oligopeptide transport [GO:0006857]; transmembrane transport [GO:0055085]	CFC21_043170 TRAES_3BF071100060CFD_c1	Peptide transporter	NA	NA	Major facilitator superfamily, Proton-dependent oligopeptide transporter (POT/PTR) (TC 2.A.17) family	NA	PTHR11654;PTHR11654:SF304;	IPR036259;IPR000109;IPR018456;	PF00854;
TraesCS3B02G420500.1	plasma membrane [GO:0005886]	CFC21_043131 TRAES_3BF106400030CFD_c1 TRAES_3BF107900030CFD_c1	(bread wheat) hypothetical protein	NA	NA	NA	NA	PTHR48010;PTHR48010:SF93;	IPR001611;IPR003591;IPR032675;IPR013210;	PF00560;PF13855;PF08263;
TraesCS3B02G389400.1	NA	ZFP CFC21_042847 TRAES_3BF127400030CFD_c1	Zinc finger protein	ZFP	NA	NA	NA	PTHR26374:SF443;PTHR26374;	IPR036236;IPR013087;	PF13912;
TraesCS3B02G375100.1	heme binding [GO:0020037]; iron ion binding [GO:0005506]; trans-cinnamate 4-monooxygenase activity [GO:0016710]; lignin metabolic process [GO:0009808]	CFC21_042692	Trans-cinnamate 4-monooxygenase	NA	NA	Cytochrome P450 family	NA	PTHR47948;PTHR47948:SF4;	IPR001128;IPR017972;IPR002401;IPR036396;	PF00067;
TraesCS3B02G372300.1	NA	CFC21_042663 TRAES_3BF094400160CFD_c1	Protein LURP-one-related 8	NA	NA	LOR family	NA	PTHR31087;PTHR31087:SF79;	IPR007612;IPR038595;IPR025659;	PF04525;
TraesCS3B02G359100.1	NA	NA	deleted	NA	NA	NA	NA	NA	NA	NA
TraesCS3B02G355900.1	catechol oxidase activity [GO:0004097]; metal ion binding [GO:0046872]; pigment biosynthetic process [GO:0046148]	TRAES_3BF033800030CFD_c1	Tyrosinase copper-binding domain-containing protein	NA	NA	Tyrosinase family	NA	PTHR11474:SF129;PTHR11474;	IPR008922;IPR016213;IPR022740;IPR022739;IPR002227;	PF12142;PF12143;PF00264;
TraesCS3B02G317400.1	NA	TRAES_3BF098900050CFD_c1	Uncharacterized protein	NA	NA	NA	NA	PTHR33083;PTHR33083:SF64;	NA	NA
TraesCS3B02G314300.1	NA	NA	BURP domain-containing protein	NA	NA	NA	NA	PTHR31236:SF2;PTHR31236;	IPR044816;IPR004873;	PF03181;
TraesCS3B02G310400.1	chloroplast [GO:0009507]; mitochondrion [GO:0005739]; RNA binding [GO:0003723]; rRNA (guanine) methyltransferase activity [GO:0016435]; rRNA modification [GO:0000154]	CFC21_042036	rRNA methyltransferase 1, mitochondrial	NA	NA	Class IV-like SAM-binding methyltransferase superfamily, RNA methyltransferase TrmH family	NA	PTHR46103;PTHR46103:SF1;	IPR029028;IPR047182;IPR047261;IPR029064;IPR004441;IPR001537;IPR013123;IPR029026;	PF00588;PF08032;
TraesCS3B02G293200.1	chitin binding [GO:0008061]; chitinase activity [GO:0004568]; cell wall macromolecule catabolic process [GO:0016998]; chitin catabolic process [GO:0006032]; defense response to fungus [GO:0050832]; polysaccharide catabolic process [GO:0000272]	CFC21_041871 TRAES_3BF280800020CFD_c1	chitinase (EC 3.2.1.14)	NA	3.2.1.14	Glycosyl hydrolase 19 family, Chitinase class I subfamily	NA	PTHR22595:SF79;PTHR22595;	IPR001002;IPR018371;IPR036861;IPR016283;IPR000726;IPR023346;	PF00187;PF00182;
TraesCS3B02G289500.1	ATP binding [GO:0005524]; protein kinase activity [GO:0004672]; protein serine/threonine kinase activity [GO:0004674]; phosphorylation [GO:0016310]; signal transduction [GO:0007165]	TRAES_3BF169900020CFD_c1	Protein kinase domain-containing protein	NA	NA	Protein kinase superfamily	NA	PTHR48011;PTHR48011:SF100;	IPR011009;IPR000719;IPR017441;IPR008271;	PF00069;
TraesCS3B02G288300.1	ATP binding [GO:0005524]; protein kinase activity [GO:0004672]; protein serine/threonine kinase activity [GO:0004674]; phosphorylation [GO:0016310]; signal transduction [GO:0007165]	CFC21_035847	Protein kinase domain-containing protein	NA	NA	Protein kinase superfamily	NA	PTHR48011;PTHR48011:SF17;	IPR011009;IPR000719;IPR017441;IPR008271;	PF00069;
TraesCS3B02G266000.1	cyclin-dependent protein kinase holoenzyme complex [GO:0000307]; nucleus [GO:0005634]; RNA polymerase II CTD heptapeptide repeat kinase activity [GO:0008353]; positive regulation of transcription elongation by RNA polymerase II [GO:0032968]	CFC21_041613 TRAES_3BF051300010CFD_c1	Plastid lipid-associated protein/fibrillin conserved domain-containing protein	NA	NA	NA	NA	PTHR46699;	NA	NA
TraesCS3B02G260400.1	NA	NA	Uncharacterized protein	NA	NA	NA	NA	PTHR35831;PTHR35831:SF2;	NA	NA
TraesCS3B02G258400.1	nucleus [GO:0005634]; DNA-binding transcription factor activity [GO:0003700]; transcription cis-regulatory region binding [GO:0000976]; regulation of developmental process [GO:0050793]; regulation of DNA-templated transcription [GO:0006355]	CFC21_041546 TRAES_3BF026200160CFD_c1	ZF-HD dimerization-type domain-containing protein	NA	NA	NA	NA	PTHR31948;PTHR31948:SF95;	IPR009057;IPR006455;IPR006456;	PF04770;
TraesCS3B02G213600.1	plasma membrane [GO:0005886]; citrate transmembrane transporter activity [GO:0015137]; malate transmembrane transporter activity [GO:0015140]; succinate transmembrane transporter activity [GO:0015141]; transmembrane transporter activity [GO:0022857]; transmembrane transport [GO:0055085]	CFC21_041055 TRAES_3BF102700130CFD_c1	Tonoplast dicarboxylate transporter	NA	NA	NA	NA	PTHR10283:SF82;PTHR10283;	IPR001898;	PF00939;
TraesCS3B02G209100.1	NA	NA	deleted	NA	NA	NA	NA	NA	NA	NA
TraesCS3B02G167400.1	membrane [GO:0016020]; heme binding [GO:0020037]; iron ion binding [GO:0005506]; monooxygenase activity [GO:0004497]; oxidoreductase activity [GO:0016491]; oxidoreductase activity, acting on paired donors, with incorporation or reduction of molecular oxygen [GO:0016705]; sterol metabolic process [GO:0016125]	CYP710A8-B CFC21_040605 TRAES_3BF117100120CFD_c1	sterol 22-desaturase (EC 1.14.19.41) (C-22 sterol desaturase)	CYP710A8-B	1.14.19.41	Cytochrome P450 family	NA	PTHR24286:SF228;PTHR24286;	IPR001128;IPR017972;IPR002403;IPR036396;	PF00067;
TraesCS3B02G148000.1	NA	CFC21_040421 TRAES_3BF066100050CFD_c1	Uncharacterized protein	NA	NA	NA	NA	PTHR33730:SF34;PTHR33730;	IPR031421;	PF15697;
TraesCS3B02G139100.1	N-acyltransferase activity [GO:0016410]	CFC21_040320 TRAES_3BF092200020CFD_c1	Uncharacterized protein	NA	NA	NA	NA	PTHR31147;PTHR31147:SF51;	IPR023213;	PF02458;
TraesCS3B02G124400.1	rRNA (uridine-C5-)-methyltransferase activity [GO:0070041]; rRNA base methylation [GO:0070475]	CFC21_040168	TRAM domain-containing protein	NA	NA	Class I-like SAM-binding methyltransferase superfamily, RNA M5U methyltransferase family	NA	PTHR11061;PTHR11061:SF30;	IPR030391;IPR012340;IPR029063;IPR002792;IPR010280;	PF05958;
TraesCS3B02G119800.1	cytosol [GO:0005829]; magnesium ion binding [GO:0000287]; pyruvate decarboxylase activity [GO:0004737]; thiamine pyrophosphate binding [GO:0030976]; aromatic amino acid family catabolic process to alcohol via Ehrlich pathway [GO:0000949]	CFC21_005205 CFC21_024093 CFC21_070555	pyruvate decarboxylase (EC 4.1.1.1)	NA	4.1.1.1	TPP enzyme family	NA	PTHR43452;PTHR43452:SF17;	IPR029035;IPR012110;IPR029061;IPR012000;IPR012001;IPR047213;	PF00205;PF02776;
TraesCS3B02G081600.1	ADP binding [GO:0043531]; defense response to other organism [GO:0098542]	CFC21_039707	Uncharacterized protein	NA	NA	Disease resistance NB-LRR family	NA	PTHR23155;PTHR23155:SF909;	IPR042197;IPR044974;IPR003591;IPR032675;IPR002182;IPR027417;IPR038005;IPR041118;IPR036388;	PF00931;PF18052;
TraesCS3B02G035200.1	endoplasmic reticulum membrane [GO:0005789]; copper ion binding [GO:0005507]; oxidoreductase activity [GO:0016491]	CFC21_039207 TRAES_3BF069100090CFD_c1	Plastocyanin-like domain-containing protein	NA	NA	Multicopper oxidase family	NA	PTHR48373;PTHR48373:SF1;	IPR011707;IPR011706;IPR008972;	PF07731;PF07732;
TraesCS3B02G013100.1	UDP-glycosyltransferase activity [GO:0008194]	HGT_1 CFC21_038889 TAA_ctg0011b.00250.1	Hydroquinone glucosyltransferase, putative, expressed	HGT_1	NA	NA	GT1;	PTHR48045;PTHR48045:SF11;	IPR002213;	PF00201;
TraesCS3B02G008700.1	mitochondrion [GO:0005739]; acetyl-CoA C-acetyltransferase activity [GO:0003985]; fatty acid beta-oxidation [GO:0006635]	At5g47720	AT5G47720 protein	NA	NA	Thiolase-like superfamily, Thiolase family	NA	PTHR18919:SF157;PTHR18919;	IPR002155;IPR016039;IPR020617;IPR020616;	PF02803;PF00108;
TraesCS3B02G006800.1	membrane [GO:0016020]	CFC21_038787 CFC21_038792 CFC21_038795 TRAES_3BF060500340CFD_c1 TRAES_3BF061300020CFD_c1	Uncharacterized protein	NA	NA	NA	NA	PTHR33237;PTHR33237:SF31;	NA	NA
TraesCS3A02G526600.1	nucleus [GO:0005634]; DNA binding [GO:0003677]; DNA-binding transcription factor activity [GO:0003700]	WPCL-A1 CFC21_038584	LUX-A (PHYTOCLOCK 1)	WPCL-A1	NA	NA	NA	PTHR31442;PTHR31442:SF21;	IPR009057;IPR044841;IPR017930;IPR006447;IPR001005;	PF00249;
TraesCS3A02G510900.1	extracellular region [GO:0005576]; plant-type cell wall [GO:0009505]; heme binding [GO:0020037]; lactoperoxidase activity [GO:0140825]; metal ion binding [GO:0046872]; peroxidase activity [GO:0004601]; hydrogen peroxide catabolic process [GO:0042744]; response to oxidative stress [GO:0006979]	CFC21_038425	Peroxidase (EC 1.11.1.7)	NA	1.11.1.7	Peroxidase family, Ascorbate peroxidase subfamily; Peroxidase family, Classical plant (class III) peroxidase subfamily	NA	PTHR31388:SF280;PTHR31388;	IPR002016;IPR010255;IPR000823;IPR019794;IPR019793;IPR033905;	PF00141;
TraesCS3A02G481500.1	hydrolase activity, hydrolyzing O-glycosyl compounds [GO:0004553]; carbohydrate metabolic process [GO:0005975]	Glb3 CFC21_064454	Beta-1,3-glucanase	Glb3	NA	Glycosyl hydrolase 17 family	GH17;	PTHR32227;PTHR32227:SF218;	IPR000490;IPR044965;IPR017853;	PF00332;
TraesCS3A02G480400.1	hydrolase activity, hydrolyzing O-glycosyl compounds [GO:0004553]; carbohydrate metabolic process [GO:0005975]	CFC21_070767	Beta-1,3-glucanase	NA	NA	Glycosyl hydrolase 17 family	NA	PTHR32227;PTHR32227:SF459;	IPR000490;IPR044965;IPR017853;	PF00332;
TraesCS3A02G471900.1	aspartic-type endopeptidase activity [GO:0004190]; proteolysis [GO:0006508]; xylan catabolic process [GO:0045493]	xi-IB	Xylanase inhibitor	xi-IB	NA	Peptidase A1 family	NA	PTHR47965;PTHR47965:SF35;	IPR001461;IPR033121;IPR021109;IPR032799;IPR032861;IPR033868;	PF14541;PF14543;
TraesCS3A02G456200.1	NA	NA	deleted	NA	NA	NA	NA	NA	NA	NA
TraesCS3A02G441400.1	N-acyltransferase activity [GO:0016410]	CFC21_037722	Uncharacterized protein	NA	NA	NA	NA	PTHR31147:SF68;PTHR31147;	IPR023213;	PF02458;
TraesCS3A02G439900.1	NA	NA	deleted	NA	NA	NA	NA	NA	NA	NA
TraesCS3A02G432400.1	NA	CFC21_037631	Uncharacterized protein	NA	NA	NA	NA	PTHR35132:SF2;PTHR35132;	NA	NA
TraesCS3A02G422100.1	methanethiol oxidase activity [GO:0018549]; selenium binding [GO:0008430]	CFC21_049378	Methanethiol oxidase (EC 1.8.3.4)	NA	1.8.3.4	Selenium-binding protein family	NA	PTHR23300;PTHR23300:SF0;	IPR008826;IPR015943;	PF05694;
TraesCS3A02G416800.1	NA	TRIUR3_14717	Uncharacterized protein	NA	NA	NA	NA	NA	NA	NA
TraesCS3A02G406200.1	gibberellin 20-oxidase activity [GO:0045544]; metal ion binding [GO:0046872]; flower development [GO:0009908]; gibberellin biosynthetic process [GO:0009686]; response to light stimulus [GO:0009416]; unidimensional cell growth [GO:0009826]	CFC21_037368	Fe2OG dioxygenase domain-containing protein	NA	NA	Iron/ascorbate-dependent oxidoreductase family	NA	PTHR47990;PTHR47990:SF114;	IPR026992;IPR044861;IPR027443;IPR005123;	PF03171;PF14226;
TraesCS3A02G390000.1	NA	CFC21_037197	F-box domain-containing protein	NA	NA	NA	NA	PTHR35546;PTHR35546:SF123;	IPR036047;IPR001810;	PF00646;
TraesCS3A02G388200.1	plasma membrane [GO:0005886]	CFC21_037176	Leucine-rich repeat-containing N-terminal plant-type domain-containing protein	NA	NA	NA	NA	PTHR48010:SF55;PTHR48010;	IPR001611;IPR003591;IPR032675;IPR013210;	PF00560;PF13855;PF08263;
TraesCS3A02G382100.1	membrane [GO:0016020]; dipeptide transmembrane transporter activity [GO:0071916]; transmembrane transporter activity [GO:0022857]; tripeptide transmembrane transporter activity [GO:0042937]; transmembrane transport [GO:0055085]	CFC21_037117	Uncharacterized protein	NA	NA	Major facilitator superfamily, Proton-dependent oligopeptide transporter (POT/PTR) (TC 2.A.17) family	NA	PTHR11654;PTHR11654:SF151;	IPR036259;IPR044739;IPR000109;	PF00854;
TraesCS3A02G375400.1	NA	NA	deleted	NA	NA	NA	NA	NA	NA	NA
TraesCS3A02G356600.1	NA	CFC21_036861	C2H2-type domain-containing protein	NA	NA	NA	NA	PTHR26374:SF443;PTHR26374;	IPR036236;IPR013087;	PF13912;
TraesCS3A02G348500.1	extracellular space [GO:0005615]; lysosome [GO:0005764]; cysteine-type endopeptidase activity [GO:0004197]; proteolysis involved in protein catabolic process [GO:0051603]	CFC21_036784	Cysteine proteinase	NA	NA	Peptidase C1 family	NA	PTHR12411;PTHR12411:SF888;	IPR038765;IPR025661;IPR000169;IPR025660;IPR013128;IPR000668;IPR039417;IPR013201;	PF08246;PF00112;
TraesCS3A02G340700.1	NA	CFC21_036702	Protein LURP-one-related 8	NA	NA	LOR family	NA	PTHR31087;PTHR31087:SF79;	IPR007612;IPR038595;IPR025659;	PF04525;
TraesCS3A02G333900.1	ADP binding [GO:0043531]; defense response to other organism [GO:0098542]	CFC21_036633	Uncharacterized protein	NA	NA	Disease resistance NB-LRR family	NA	PTHR23155;PTHR23155:SF1113;	IPR044974;IPR032675;IPR002182;IPR027417;IPR038005;IPR041118;IPR036388;	PF00931;PF18052;
TraesCS3A02G326900.1	NA	CFC21_040921 TRAES_3BF034700070CFD_c1	Uncharacterized protein	NA	NA	NA	NA	PTHR33647;PTHR33647:SF5;	NA	NA
TraesCS3A02G307100.1	hydrolase activity [GO:0016787]	CFC21_036355	Alpha/beta hydrolase fold-3 domain-containing protein	NA	NA	NA	NA	PTHR23024;PTHR23024:SF204;	IPR029058;IPR013094;	PF07859;
TraesCS3A02G297200.1	extracellular region [GO:0005576]; plant-type cell wall [GO:0009505]; plasmodesma [GO:0009506]; heme binding [GO:0020037]; lactoperoxidase activity [GO:0140825]; metal ion binding [GO:0046872]; peroxidase activity [GO:0004601]; hydrogen peroxide catabolic process [GO:0042744]; response to oxidative stress [GO:0006979]	CFC21_036252	Peroxidase (EC 1.11.1.7)	NA	1.11.1.7	Peroxidase family, Ascorbate peroxidase subfamily; Peroxidase family, Classical plant (class III) peroxidase subfamily	NA	PTHR31235:SF240;PTHR31235;	IPR002016;IPR010255;IPR000823;IPR019794;IPR019793;IPR033905;	PF00141;
TraesCS3A02G248700.1	nucleus [GO:0005634]; DNA-binding transcription factor activity [GO:0003700]; sequence-specific DNA binding [GO:0043565]; response to stimulus [GO:0050896]	CFC21_035762	WRKY domain-containing protein	NA	NA	NA	NA	PTHR31221:SF328;PTHR31221;	IPR003657;IPR036576;IPR044810;	PF03106;
TraesCS3A02G235900.1	Golgi apparatus [GO:0005794]; membrane [GO:0016020]; O-acetyltransferase activity [GO:0016413]	TRIUR3_18151	Trichome birefringence-like C-terminal domain-containing protein	NA	NA	PC-esterase family, TBL subfamily	NA	PTHR32285:SF42;PTHR32285;	IPR029962;IPR026057;	PF13839;
TraesCS3A02G235500.1	hydrolase activity, acting on ester bonds [GO:0016788]	NA	GDSL esterase/lipase	NA	NA	'GDSL' lipolytic enzyme family	NA	PTHR22835:SF273;PTHR22835;	IPR001087;IPR036514;	PF00657;
TraesCS3A02G233600.1	NA	CFC21_035590	Uncharacterized protein	NA	NA	NA	NA	NA	NA	NA
TraesCS3A02G179400.1	membrane [GO:0016020]	NA	Transmembrane protein 136	NA	NA	NA	NA	PTHR31898:SF1;PTHR31898;	IPR006634;IPR042512;	PF03798;
TraesCS3A02G153000.1	heme binding [GO:0020037]; iron ion binding [GO:0005506]; monooxygenase activity [GO:0004497]; oxidoreductase activity, acting on paired donors, with incorporation or reduction of molecular oxygen [GO:0016705]; diterpenoid metabolic process [GO:0016101]	CFC21_034787	Cytochrome P450	NA	NA	Cytochrome P450 family	NA	PTHR47956;PTHR47956:SF52;	IPR001128;IPR017972;IPR002401;IPR036396;	PF00067;
TraesCS3A02G132300.1	electron transfer activity [GO:0009055]	CFC21_034593	Phytocyanin domain-containing protein	NA	NA	NA	NA	PTHR33021;PTHR33021:SF6;	IPR008972;IPR039391;IPR003245;	PF02298;
TraesCS3A02G130800.1	NA	CFC21_034581	DUF674 domain-containing protein	NA	NA	NA	NA	PTHR33103;PTHR33103:SF52;	IPR007750;	PF05056;
TraesCS3A02G123000.1	membrane [GO:0016020]; ABC-type transporter activity [GO:0140359]; ATP binding [GO:0005524]; ATP hydrolysis activity [GO:0016887]; ATPase-coupled transmembrane transporter activity [GO:0042626]; transmembrane transport [GO:0055085]	CFC21_034501	ABC transporter C family member 8	NA	NA	ABC transporter superfamily, ABCC family, Conjugate transporter (TC 3.A.1.208) subfamily	NA	PTHR24223;PTHR24223:SF388;	IPR003593;IPR011527;IPR036640;IPR003439;IPR017871;IPR044746;IPR044726;IPR027417;	PF00664;PF00005;
TraesCS3A02G122300.1	plasma membrane [GO:0005886]; ATP binding [GO:0005524]; polysaccharide binding [GO:0030247]; protein serine/threonine kinase activity [GO:0004674]; cell surface receptor signaling pathway [GO:0007166]; phosphorylation [GO:0016310]	CFC21_034494	Protein kinase domain-containing protein	NA	NA	NA	NA	PTHR27005:SF190;PTHR27005;	IPR011009;IPR000719;IPR017441;IPR008271;IPR045274;IPR025287;	PF13947;PF00069;
TraesCS3A02G119700.1	N-acyltransferase activity [GO:0016410]	acT1 CFC21_034465	Putative PF02458-family acyl transferase 1	acT1	NA	NA	NA	PTHR31147;PTHR31147:SF51;	IPR023213;	PF02458;
TraesCS3A02G111200.1	nucleus [GO:0005634]; DNA-binding transcription factor activity [GO:0003700]; sequence-specific DNA binding [GO:0043565]; response to stimulus [GO:0050896]	WRKY10 CFC21_034382 CFC21_034384	WRKY transcription factor	WRKY10	NA	NA	NA	PTHR31221:SF363;PTHR31221;	IPR003657;IPR036576;IPR044810;	PF03106;
TraesCS3A02G084400.1	acireductone synthase activity [GO:0043874]; magnesium ion binding [GO:0000287]; L-methionine salvage from methylthioadenosine [GO:0019509]	NA	Acireductone synthase	NA	NA	NA	NA	PTHR20371;PTHR20371:SF1;	IPR023943;IPR036412;IPR023214;	PF00702;
TraesCS3A02G076500.1	NA	NA	deleted	NA	NA	NA	NA	NA	NA	NA
TraesCS3A02G075800.1	nucleosome [GO:0000786]; nucleus [GO:0005634]; DNA binding [GO:0003677]; protein heterodimerization activity [GO:0046982]; structural constituent of chromatin [GO:0030527]	NA	Histone H2B	NA	NA	Histone H2B family	NA	PTHR23428;PTHR23428:SF397;	IPR009072;IPR007125;IPR000558;	PF00125;
TraesCS3A02G056400.1	membrane [GO:0016020]; dipeptide transmembrane transporter activity [GO:0071916]; tripeptide transmembrane transporter activity [GO:0042937]; dipeptide import across plasma membrane [GO:0140206]	NA	Predicted protein	NA	NA	Major facilitator superfamily, Proton-dependent oligopeptide transporter (POT/PTR) (TC 2.A.17) family	NA	PTHR11654;PTHR11654:SF509;	IPR036259;IPR000109;IPR018456;	PF00854;
TraesCS3A02G050800.1	metal ion binding [GO:0046872]; racemase and epimerase activity, acting on amino acids and derivatives [GO:0016855]	NA	Dipeptide epimerase (EC 5.1.1.-)	NA	5.1.1.-	Mandelate racemase/muconate lactonizing enzyme family	NA	PTHR48073:SF2;PTHR48073;	IPR034603;IPR036849;IPR029017;IPR029065;IPR013342;IPR013341;	PF13378;PF02746;
TraesCS3A02G028700.1	O-acyltransferase activity [GO:0008374]; lipid metabolic process [GO:0006629]	CFC21_033531	Lecithin-cholesterol acyltransferase-like 1	NA	NA	NA	NA	PTHR11440;PTHR11440:SF50;	IPR029058;IPR003386;	PF02450;
TraesCS2D02G582000.1	acyltransferase activity, transferring groups other than amino-acyl groups [GO:0016747]	CAMPLR22A2D_LOCUS5718 CFC21_032991	Uncharacterized protein	NA	NA	Plant acyltransferase family	NA	PTHR31642:SF280;PTHR31642;	IPR023213;	PF02458;
TraesCS2D02G568200.1	acyltransferase activity, transferring groups other than amino-acyl groups [GO:0016747]	CAMPLR22A2D_LOCUS5598 CFC21_032851	Uncharacterized protein	NA	NA	Plant acyltransferase family	NA	PTHR31642:SF200;PTHR31642;	IPR023213;	PF02458;
TraesCS2D02G566800.1	extracellular region [GO:0005576]; plant-type cell wall [GO:0009505]; plasmodesma [GO:0009506]; heme binding [GO:0020037]; lactoperoxidase activity [GO:0140825]; metal ion binding [GO:0046872]; peroxidase activity [GO:0004601]; hydrogen peroxide catabolic process [GO:0042744]; response to oxidative stress [GO:0006979]	CAMPLR22A2D_LOCUS5583	Peroxidase (EC 1.11.1.7)	NA	1.11.1.7	Peroxidase family, Ascorbate peroxidase subfamily; Peroxidase family, Classical plant (class III) peroxidase subfamily	NA	PTHR31235:SF262;PTHR31235;	IPR002016;IPR010255;IPR000823;IPR019794;IPR019793;IPR033905;	PF00141;
TraesCS2D02G557900.1	4-coumarate-CoA ligase activity [GO:0016207]; trans-cinnamate-CoA ligase activity [GO:0106290]; phenylpropanoid metabolic process [GO:0009698]	CAMPLR22A2D_LOCUS5499	4-coumarate--CoA ligase (EC 6.2.1.12)	NA	6.2.1.12	ATP-dependent AMP-binding enzyme family	NA	PTHR43859;PTHR43859:SF57;	IPR025110;IPR045851;IPR020845;IPR000873;IPR042099;	PF00501;PF13193;
TraesCS2D02G552200.1	cytokinin-activated signaling pathway [GO:0009736]; phosphorelay signal transduction system [GO:0000160]	TRIUR3_31506	Two-component response regulator ARR9	NA	NA	NA	NA	PTHR43874;PTHR43874:SF231;	IPR045279;IPR011006;IPR001789;	PF00072;
TraesCS2D02G530100.1	NA	NA	Aluminum resistance protein	NA	NA	NA	NA	PTHR46658;PTHR46658:SF1;	IPR009651;IPR015424;IPR015421;	PF06838;
TraesCS2D02G530000.1	metal ion binding [GO:0046872]; nucleic acid binding [GO:0003676]; RNA endonuclease activity [GO:0004521]; single-stranded DNA endodeoxyribonuclease activity [GO:0000014]; DNA catabolic process [GO:0006308]	NA	Aspergillus nuclease S1 (EC 3.1.30.1)	NA	3.1.30.1	Nuclease type I family	NA	PTHR33146:SF14;PTHR33146;	IPR008947;IPR003154;	PF02265;
TraesCS2D02G528800.1	3'-5' exonuclease activity [GO:0008408]; DNA binding [GO:0003677]; DNA-directed DNA polymerase activity [GO:0003887]; DNA-templated DNA replication [GO:0006261]; double-strand break repair [GO:0006302]	NA	DNA polymerase I	NA	NA	NA	NA	PTHR10133;PTHR10133:SF61;	IPR002562;IPR001098;IPR043502;IPR002298;IPR012337;IPR036397;	PF00476;PF01612;
TraesCS2D02G525300.1	extracellular region [GO:0005576]; plant-type cell wall [GO:0009505]; alpha-L-arabinofuranosidase activity [GO:0046556]; xylan 1,4-beta-xylosidase activity [GO:0009044]; arabinan catabolic process [GO:0031222]; xylan catabolic process [GO:0045493]	NA	Fibronectin type III-like domain-containing protein	NA	NA	NA	NA	PTHR42721:SF14;PTHR42721;	IPR044993;IPR026891;IPR002772;IPR036881;IPR001764;IPR036962;IPR017853;IPR013783;	PF14310;PF00933;PF01915;
TraesCS2D02G514600.1	NA	CFC21_032281 CFC21_032292	Secreted protein	NA	NA	NA	NA	NA	NA	NA
TraesCS2D02G511900.1	cytoplasm [GO:0005737]; asparaginase activity [GO:0004067]; beta-aspartyl-peptidase activity [GO:0008798]	CFC21_032247	Isoaspartyl peptidase/L-asparaginase 2	NA	NA	NA	NA	PTHR10188:SF13;PTHR10188;	IPR029055;IPR000246;	PF01112;
TraesCS2D02G511800.1	cytoplasm [GO:0005737]; asparaginase activity [GO:0004067]; beta-aspartyl-peptidase activity [GO:0008798]	CFC21_032246	Isoaspartyl peptidase/L-asparaginase 2	NA	NA	NA	NA	PTHR10188:SF13;PTHR10188;	IPR029055;IPR000246;	PF01112;
TraesCS2D02G506300.1	plasma membrane [GO:0005886]; zinc ion transmembrane transporter activity [GO:0005385]; zinc ion transmembrane transport [GO:0071577]	CFC21_032188	Uncharacterized protein	NA	NA	ZIP transporter (TC 2.A.5) family	NA	PTHR11040:SF221;PTHR11040;	IPR003689;IPR004698;	PF02535;
TraesCS2D02G506200.1	plasma membrane [GO:0005886]; zinc ion transmembrane transporter activity [GO:0005385]; zinc ion transmembrane transport [GO:0071577]	CFC21_032187	Uncharacterized protein	NA	NA	ZIP transporter (TC 2.A.5) family	NA	PTHR11040:SF221;PTHR11040;	IPR003689;IPR004698;	PF02535;
TraesCS2D02G467700.1	peroxisome [GO:0005777]; plasma membrane [GO:0005886]; (S)-2-hydroxy-acid oxidase activity [GO:0003973]; FMN binding [GO:0010181]; L-lactate dehydrogenase activity [GO:0004459]; fatty acid alpha-oxidation [GO:0001561]; lactate oxidation [GO:0019516]; response to other organism [GO:0051707]	NA	(S)-2-hydroxy-acid oxidase (EC 1.1.3.15)	NA	1.1.3.15	FMN-dependent alpha-hydroxy acid dehydrogenase family	NA	PTHR10578:SF107;PTHR10578;	IPR013785;IPR012133;IPR000262;IPR037396;IPR008259;	PF01070;
TraesCS2D02G462000.1	membrane [GO:0016020]; ATP binding [GO:0005524]; protein kinase activity [GO:0004672]	CAMPLR22A2D_LOCUS4605 CFC21_031726	Protein kinase domain-containing protein	NA	NA	Protein kinase superfamily, Ser/Thr protein kinase family	NA	PTHR48056;PTHR48056:SF59;	IPR011009;IPR001611;IPR003591;IPR032675;IPR013210;IPR000719;IPR008271;	PF00560;PF13516;PF13855;PF08263;PF00069;
TraesCS2D02G453100.1	NA	NA	deleted	NA	NA	NA	NA	NA	NA	NA
TraesCS2D02G452900.1	membrane [GO:0016020]; transmembrane receptor protein tyrosine kinase activity [GO:0004714]	CFC21_031638	Malectin-like domain-containing protein	NA	NA	NA	NA	PTHR34590;PTHR34590:SF5;	IPR045272;IPR024788;	PF12819;
TraesCS2D02G442500.1	NA	CAMPLR22A2D_LOCUS4423 CFC21_012817 CFC21_031535	Uncharacterized protein	NA	NA	NA	NA	PTHR35122:SF2;PTHR35122;	IPR039291;	NA
TraesCS2D02G425700.1	nucleus [GO:0005634]; DNA binding [GO:0003677]; DNA-binding transcription factor activity [GO:0003700]	CAMPLR22A2D_LOCUS4277	AP2/ERF domain-containing protein	NA	NA	NA	NA	PTHR31677;PTHR31677:SF256;	IPR001471;IPR036955;IPR016177;	PF00847;
TraesCS2D02G401200.2	NA	NA	deleted	NA	NA	NA	NA	NA	NA	NA
TraesCS2D02G398300.1	NA	CAMPLR22A2D_LOCUS4013 CFC21_031116	DUF4005 domain-containing protein	NA	NA	IQD family	NA	PTHR32295;PTHR32295:SF11;	IPR025064;IPR000048;	PF13178;PF00612;
TraesCS2D02G393700.1	plasma membrane [GO:0005886]; ferric-chelate reductase activity [GO:0000293]	CFC21_031073	FAD-binding FR-type domain-containing protein	NA	NA	NA	NA	PTHR11972:SF41;PTHR11972;	IPR000778;IPR013112;IPR017927;IPR013130;IPR013121;IPR039261;	PF08022;PF01794;PF08030;
TraesCS2D02G391600.1	extracellular region [GO:0005576]; membrane [GO:0016020]; anatomical structure morphogenesis [GO:0009653]; plant-type cell wall organization [GO:0009664]	PH01B001I13.19	Expansin	PH01B001I13.19	NA	Expansin family, Expansin A subfamily	NA	PTHR31867:SF3;PTHR31867;	IPR007118;IPR002963;IPR007112;IPR007117;IPR036749;IPR009009;IPR036908;	PF03330;PF01357;
TraesCS2D02G389900.1	NA	NA	deleted	NA	NA	NA	NA	NA	NA	NA
TraesCS2D02G379200.1	membrane [GO:0016020]	CFC21_030923	Reticulon domain-containing protein	NA	NA	NA	NA	NA	NA	NA
TraesCS2D02G362900.1	plasma membrane [GO:0005886]; ammonium transmembrane transporter activity [GO:0008519]; ammonium homeostasis [GO:0097272]; ammonium transmembrane transport [GO:0072488]	CAMPLR22A2D_LOCUS3663 CFC21_030754	Ammonium transporter	NA	NA	Ammonia transporter channel (TC 1.A.11.2) family	NA	PTHR11730;PTHR11730:SF119;	IPR029020;IPR001905;IPR018047;IPR024041;	PF00909;
TraesCS2D02G359500.1	mitochondrion [GO:0005739]; nucleus [GO:0005634]; ATP binding [GO:0005524]; double-stranded DNA binding [GO:0003690]; mismatched DNA binding [GO:0030983]; mismatch repair [GO:0006298]; mitochondrial DNA repair [GO:0043504]	CAMPLR22A2D_LOCUS3620	DNA mismatch repair proteins mutS family domain-containing protein	NA	NA	NA	NA	PTHR48360;PTHR48360:SF1;	IPR007695;IPR000432;IPR016151;IPR000305;IPR035901;IPR027417;	PF01541;PF01624;PF00488;
TraesCS2D02G344200.1	cytoplasm [GO:0005737]; glyoxysome [GO:0009514]; peroxisomal matrix [GO:0005782]; malate synthase activity [GO:0004474]; glyoxylate cycle [GO:0006097]; tricarboxylic acid cycle [GO:0006099]	CFC21_030559	Malate synthase (EC 2.3.3.9)	NA	2.3.3.9	Malate synthase family	NA	PTHR42902;PTHR42902:SF1;	IPR044856;IPR011076;IPR006252;IPR019830;IPR001465;IPR048355;IPR048356;IPR046363;	PF20659;PF20656;PF01274;
TraesCS2D02G336900.1	cytoplasm [GO:0005737]; aldo-keto reductase (NADP) activity [GO:0004033]	NA	NADP-dependent oxidoreductase domain-containing protein	NA	NA	Aldo/keto reductase family	NA	PTHR43625;PTHR43625:SF37;	IPR023210;IPR036812;	PF00248;
TraesCS2D02G332200.1	chloroplast [GO:0009507]; chloroplast organization [GO:0009658]; chloroplast rRNA processing [GO:1901259]	CAMPLR22A2D_LOCUS3338 CFC21_030426	Uncharacterized protein	NA	NA	NA	NA	PTHR33415:SF4;PTHR33415;	IPR044673;	PF11523;
TraesCS2D02G312000.1	mitochondrion [GO:0005739]; 3-oxoacyl-[acyl-carrier-protein] synthase activity [GO:0004315]; fatty acid biosynthetic process [GO:0006633]	CFC21_023914	3-oxoacyl-[acyl-carrier-protein] synthase	NA	NA	Thiolase-like superfamily, Beta-ketoacyl-ACP synthases family	NA	PTHR11712:SF328;PTHR11712;	IPR017568;IPR000794;IPR018201;IPR014031;IPR014030;IPR020841;IPR016039;	PF00109;PF02801;
TraesCS2D02G292400.1	chloroplast [GO:0009507]; 2 iron, 2 sulfur cluster binding [GO:0051537]; electron transfer activity [GO:0009055]; metal ion binding [GO:0046872]; electron transport chain [GO:0022900]	CAMPLR22A2D_LOCUS2940 CFC21_030038	Ferredoxin	NA	NA	2Fe2S plant-type ferredoxin family	NA	PTHR43112;PTHR43112:SF2;	IPR036010;IPR001041;IPR006058;IPR012675;IPR010241;	PF00111;
TraesCS2D02G290000.1	chloroplast [GO:0009507]; chloroplast stroma [GO:0009570]; cytoplasm [GO:0005737]; arogenate dehydratase activity [GO:0047769]; prephenate dehydratase activity [GO:0004664]; L-phenylalanine biosynthetic process [GO:0009094]	CAMPLR22A2D_LOCUS2913 CFC21_030015	Arogenate dehydratase (EC 4.2.1.91)	NA	4.2.1.91	NA	NA	PTHR21022;PTHR21022:SF19;	IPR045865;IPR002912;IPR001086;IPR018528;	PF00800;
TraesCS2D02G284700.1	glycerophosphodiester phosphodiesterase activity [GO:0008889]; glycerol metabolic process [GO:0006071]; glycerophospholipid catabolic process [GO:0046475]	NA	glycerophosphodiester phosphodiesterase (EC 3.1.4.46)	NA	3.1.4.46	NA	NA	PTHR22958:SF27;PTHR22958;	IPR030395;IPR017946;	PF03009;
TraesCS2D02G231000.1	chloroplast [GO:0009507]; initiator methionyl aminopeptidase activity [GO:0004239]; metal ion binding [GO:0046872]; metalloaminopeptidase activity [GO:0070006]; proteolysis [GO:0006508]	NA	Methionine aminopeptidase 1B, chloroplastic	NA	NA	Peptidase M24A family, Methionine aminopeptidase type 1 subfamily	NA	PTHR43330;PTHR43330:SF5;	IPR036005;IPR000994;IPR001714;IPR002467;	PF00557;
TraesCS2D02G210700.1	membrane [GO:0016020]; plasmodesma [GO:0009506]; defense response to other organism [GO:0098542]	CFC21_029143	Late embryogenesis abundant protein LEA-2 subgroup domain-containing protein	NA	NA	NA	NA	PTHR31415:SF15;PTHR31415;	IPR004864;IPR044839;	PF03168;
TraesCS2D02G210400.1	NA	NA	Uncharacterized secreted protein	NA	NA	NA	NA	PTHR36057;PTHR36057:SF1;	IPR010634;IPR036249;	PF06764;
TraesCS2D02G207200.1	NA	CFC21_029106	Leucine-rich repeat-containing N-terminal plant-type domain-containing protein	NA	NA	Polygalacturonase-inhibiting protein family	NA	PTHR48059:SF40;PTHR48059;	IPR001611;IPR003591;IPR032675;IPR013210;	PF13855;PF08263;
TraesCS2D02G193100.1	mRNA binding [GO:0003729]	CAMPLR22A2D_LOCUS1740 CFC21_028942	Uncharacterized protein	NA	NA	PPR family, P subfamily	NA	PTHR47874;PTHR47874:SF4;	IPR002885;IPR044179;IPR011990;	PF01535;PF12854;PF13041;PF13812;
TraesCS2D02G191800.1	cytoplasm [GO:0005737]; acid-amino acid ligase activity [GO:0016881]	CAMPLR22A2D_LOCUS1725	Uncharacterized protein	NA	NA	IAA-amido conjugating enzyme family	NA	PTHR31901;PTHR31901:SF96;	IPR004993;	PF03321;
TraesCS2D02G181200.1	membrane [GO:0016020]	CAMPLR22A2D_LOCUS1635 CFC21_028814	Uncharacterized protein	NA	NA	NA	NA	PTHR33333;PTHR33333:SF47;	IPR039926;	NA
TraesCS2D02G177100.1	cellular response to cold [GO:0070417]; cellular response to phosphate starvation [GO:0016036]	NA	SPX domain-containing protein	NA	NA	NA	NA	PTHR45978;PTHR45978:SF4;	IPR004331;IPR031142;	PF03105;
TraesCS2D02G166200.1	membrane [GO:0016020]	CFC21_028658	Uncharacterized protein	NA	NA	NA	NA	PTHR35463;PTHR35463:SF10;	NA	NA
TraesCS2D02G163300.1	extracellular region [GO:0005576]; ribonuclease T2 activity [GO:0033897]; RNA binding [GO:0003723]; RNA endonuclease activity [GO:0004521]; RNA catabolic process [GO:0006401]	CAMPLR22A2D_LOCUS1463 CFC21_028625	Uncharacterized protein	NA	NA	RNase T2 family	NA	PTHR11240:SF18;PTHR11240;	IPR033697;IPR001568;IPR036430;IPR018188;IPR033130;	PF00445;
TraesCS2D02G158400.1	extracellular region [GO:0005576]; plant-type cell wall [GO:0009505]; pectin acetylesterase activity [GO:0052793]; cell wall organization [GO:0071555]	CFC21_028583	Pectin acetylesterase (EC 3.1.1.-)	NA	3.1.1.-	Pectinacetylesterase family	NA	PTHR21562;PTHR21562:SF5;	IPR029058;IPR004963;	PF03283;
TraesCS2D02G128600.1	NA	NA	deleted	NA	NA	NA	NA	NA	NA	NA
TraesCS2D02G127200.1	membrane [GO:0016020]; metalloendopeptidase activity [GO:0004222]; proteolysis [GO:0006508]	CFC21_015594	PDZ domain-containing protein	NA	NA	Peptidase M50A family	NA	PTHR42837:SF2;PTHR42837;	IPR001478;IPR041489;IPR036034;IPR004387;IPR008915;	PF17820;PF02163;
TraesCS2D02G107800.1	extracellular region [GO:0005576]; heme binding [GO:0020037]; lactoperoxidase activity [GO:0140825]; metal ion binding [GO:0046872]; hydrogen peroxide catabolic process [GO:0042744]; response to oxidative stress [GO:0006979]	NA	Peroxidase (EC 1.11.1.7)	NA	1.11.1.7	Peroxidase family, Ascorbate peroxidase subfamily; Peroxidase family, Classical plant (class III) peroxidase subfamily	NA	PTHR31388:SF259;PTHR31388;	IPR002016;IPR010255;IPR000823;IPR019794;IPR019793;IPR033905;	PF00141;
TraesCS2D02G107500.1	extracellular region [GO:0005576]; heme binding [GO:0020037]; lactoperoxidase activity [GO:0140825]; metal ion binding [GO:0046872]; hydrogen peroxide catabolic process [GO:0042744]; response to oxidative stress [GO:0006979]	CFC21_028098	Peroxidase (EC 1.11.1.7)	NA	1.11.1.7	Peroxidase family, Ascorbate peroxidase subfamily; Peroxidase family, Classical plant (class III) peroxidase subfamily	NA	PTHR31388:SF48;PTHR31388;	IPR002016;IPR010255;IPR000823;IPR019794;IPR019793;IPR033905;	PF00141;
TraesCS2D02G101400.1	nucleus [GO:0005634]; DNA binding [GO:0003677]; regulation of DNA-templated transcription [GO:0006355]	CAMPLR22A2D_LOCUS891 CFC21_028034	NAC domain-containing protein	NA	NA	NA	NA	PTHR31719:SF106;PTHR31719;	IPR003441;IPR036093;	PF02365;
TraesCS2D02G099900.1	aspartyl esterase activity [GO:0045330]; pectinesterase activity [GO:0030599]; cell wall modification [GO:0042545]; pectin catabolic process [GO:0045490]	CAMPLR22A2D_LOCUS875 CFC21_028015	Pectinesterase (EC 3.1.1.11)	NA	3.1.1.11	Pectinesterase family	NA	PTHR31321;PTHR31321:SF57;	IPR012334;IPR011050;IPR033131;IPR000070;	PF01095;
TraesCS2D02G075200.1	cytoplasm [GO:0005737]; L-lactate dehydrogenase activity [GO:0004459]; lactate metabolic process [GO:0006089]; pyruvate metabolic process [GO:0006090]	CFC21_027737	L-lactate dehydrogenase (EC 1.1.1.27)	NA	1.1.1.27	LDH/MDH superfamily, LDH family	NA	PTHR43128;PTHR43128:SF16;	IPR001557;IPR011304;IPR018177;IPR022383;IPR001236;IPR015955;IPR036291;	PF02866;PF00056;
TraesCS2D02G073400.1	cytoplasm [GO:0005737]; mitochondrion [GO:0005739]; acetyltransferase activity [GO:0016407]; lipoic acid binding [GO:0031405]	CAMPLR22A2D_LOCUS610 CFC21_027713	Dihydrolipoamide acetyltransferase component of pyruvate dehydrogenase complex (EC 2.3.1.-)	NA	2.3.1.-	2-oxoacid dehydrogenase family	NA	PTHR43178;PTHR43178:SF5;	IPR003016;IPR001078;IPR000089;IPR023213;IPR036625;IPR004167;IPR011053;	PF00198;PF00364;PF02817;
TraesCS2D02G055000.1	cytoplasm [GO:0005737]; quercetin 3-O-glucosyltransferase activity [GO:0080043]; quercetin 7-O-glucosyltransferase activity [GO:0080044]; detoxification [GO:0098754]	CFC21_027531	Glycosyltransferase (EC 2.4.1.-)	NA	2.4.1.-	UDP-glycosyltransferase family	NA	PTHR11926;PTHR11926:SF1528;	IPR002213;IPR035595;	PF00201;
TraesCS2D02G046200.1	NA	NA	deleted	NA	NA	NA	NA	NA	NA	NA
TraesCS2D02G035700.1	membrane [GO:0016020]	NA	UNC93-like protein 1	NA	NA	NA	NA	PTHR23294;PTHR23294:SF59;	IPR010291;IPR036259;	PF05978;
TraesCS2D02G024500.2	ADP binding [GO:0043531]; defense response to other organism [GO:0098542]	NA	NB-ARC domain-containing protein	NA	NA	NA	NA	PTHR23155;PTHR23155:SF1087;	IPR044974;IPR032675;IPR002182;IPR027417;IPR036388;	PF00931;
TraesCS2D02G021500.1	membrane [GO:0016020]; heme binding [GO:0020037]; iron ion binding [GO:0005506]; monooxygenase activity [GO:0004497]; oxidoreductase activity, acting on paired donors, with incorporation or reduction of molecular oxygen [GO:0016705]; diterpenoid metabolic process [GO:0016101]	CAMPLR22A2D_LOCUS199 CFC21_027176	Uncharacterized protein	NA	NA	Cytochrome P450 family	NA	PTHR47956;PTHR47956:SF29;	IPR001128;IPR017972;IPR002401;IPR036396;	PF00067;
TraesCS2D02G000300.1	nucleus [GO:0005634]; metal ion binding [GO:0046872]; myosin phosphatase activity [GO:0017018]; protein serine/threonine phosphatase activity [GO:0004722]	CAMPLR22A2D_LOCUS4 CFC21_026949	protein-serine/threonine phosphatase (EC 3.1.3.16)	NA	3.1.3.16	PP2C family	NA	PTHR47992;PTHR47992:SF141;	IPR015655;IPR000222;IPR036457;IPR001932;	PF00481;
TraesCS2D02G000200.1	NA	NA	deleted	NA	NA	NA	NA	NA	NA	NA
TraesCS2B02G626700.1	membrane [GO:0016020]; transmembrane transporter activity [GO:0022857]; transmembrane transport [GO:0055085]	CFC21_026891	Uncharacterized protein	NA	NA	Major facilitator superfamily, Proton-dependent oligopeptide transporter (POT/PTR) (TC 2.A.17) family	NA	PTHR11654;PTHR11654:SF172;	IPR036259;IPR000109;	PF00854;
TraesCS2B02G615600.1	extracellular region [GO:0005576]; plant-type cell wall [GO:0009505]; heme binding [GO:0020037]; lactoperoxidase activity [GO:0140825]; metal ion binding [GO:0046872]; peroxidase activity [GO:0004601]; hydrogen peroxide catabolic process [GO:0042744]; response to oxidative stress [GO:0006979]	CFC21_026773	Peroxidase (EC 1.11.1.7)	NA	1.11.1.7	Peroxidase family, Ascorbate peroxidase subfamily; Peroxidase family, Classical plant (class III) peroxidase subfamily	NA	PTHR31517;PTHR31517:SF87;	IPR002016;IPR010255;IPR000823;IPR019794;IPR019793;IPR033905;	PF00141;
TraesCS2B02G609800.1	NA	NA	NA	NA	NA	NA	NA	NA	NA	NA
TraesCS2B02G595200.1	ATP binding [GO:0005524]; ATP hydrolysis activity [GO:0016887]; double-stranded DNA binding [GO:0003690]; endonuclease activity [GO:0004519]; mismatched DNA binding [GO:0030983]; mismatch repair [GO:0006298]; negative regulation of DNA recombination [GO:0045910]	CFC21_026562	Smr domain-containing protein	NA	NA	NA	NA	PTHR48378;PTHR48378:SF2;	IPR000432;IPR007696;IPR036187;IPR005747;IPR027417;IPR002625;IPR036063;	PF00488;PF01713;
TraesCS2B02G587100.1	4-coumarate-CoA ligase activity [GO:0016207]; trans-cinnamate-CoA ligase activity [GO:0106290]; phenylpropanoid metabolic process [GO:0009698]	CFC21_026473	4-coumarate--CoA ligase (EC 6.2.1.12)	NA	6.2.1.12	ATP-dependent AMP-binding enzyme family	NA	PTHR43859;PTHR43859:SF57;	IPR025110;IPR045851;IPR020845;IPR000873;IPR042099;	PF00501;PF13193;
TraesCS2B02G541300.1	NA	NA	Uncharacterized protein	NA	NA	NA	NA	NA	NA	NA
TraesCS2B02G538600.1	cytoplasm [GO:0005737]; asparaginase activity [GO:0004067]; beta-aspartyl-peptidase activity [GO:0008798]	CFC21_025965	Isoaspartyl peptidase/L-asparaginase 2	NA	NA	NA	NA	PTHR10188:SF13;PTHR10188;	IPR029055;IPR000246;	PF01112;
TraesCS2B02G509700.1	membrane [GO:0016020]; symporter activity [GO:0015293]; phosphate ion transport [GO:0006817]	CFC21_025683	H(+)/Pi cotransporter	NA	NA	Major facilitator superfamily, Phosphate:H(+) symporter (TC 2.A.1.9) family	NA	PTHR24064:SF530;PTHR24064;	IPR020846;IPR005828;IPR036259;IPR005829;	PF00083;
TraesCS2B02G477600.1	plasma membrane [GO:0005886]; ATP binding [GO:0005524]; carbohydrate binding [GO:0030246]; protein kinase activity [GO:0004672]; phosphorylation [GO:0016310]	NA	Protein kinase domain-containing protein	NA	NA	Protein kinase superfamily, Ser/Thr protein kinase family; Leguminous lectin family	NA	PTHR27007;PTHR27007:SF252;	IPR013320;IPR011009;IPR001220;IPR000719;IPR017441;IPR008271;	PF00139;PF00069;
TraesCS2B02G475700.1	NA	NA	deleted	NA	NA	NA	NA	NA	NA	NA
TraesCS2B02G451400.1	plasma membrane [GO:0005886]; monoatomic cation transmembrane transporter activity [GO:0008324]; sodium ion transmembrane transporter activity [GO:0015081]	CFC21_025116	Uncharacterized protein	NA	NA	TrkH potassium transport family, HKT (TC 2.A.38.3) subfamily	NA	PTHR31064;PTHR31064:SF36;	IPR003445;	PF02386;
TraesCS2B02G451300.1	plasma membrane [GO:0005886]; monoatomic cation transmembrane transporter activity [GO:0008324]; sodium ion transmembrane transporter activity [GO:0015081]	CFC21_025115	Uncharacterized protein	NA	NA	TrkH potassium transport family, HKT (TC 2.A.38.3) subfamily	NA	PTHR31064;PTHR31064:SF36;	IPR003445;	PF02386;
TraesCS2B02G445600.1	membrane [GO:0016020]; heme binding [GO:0020037]; iron ion binding [GO:0005506]; monooxygenase activity [GO:0004497]; oxidoreductase activity, acting on paired donors, with incorporation or reduction of molecular oxygen [GO:0016705]; diterpenoid metabolic process [GO:0016101]	CFC21_025056	Cytochrome P450	NA	NA	Cytochrome P450 family	NA	PTHR47956;PTHR47956:SF87;	IPR001128;IPR017972;IPR002401;IPR036396;	PF00067;
TraesCS2B02G445500.1	chloroplast [GO:0009507]; magnesium ion binding [GO:0000287]; terpene synthase activity [GO:0010333]; gibberellin biosynthetic process [GO:0009686]	TaCPS1 CFC21_025055	Ent-copalyl diphosphate synthase	TaCPS1	NA	NA	NA	PTHR31739:SF49;PTHR31739;	IPR008949;IPR001906;IPR036965;IPR008930;	PF01397;
TraesCS2B02G432500.1	NA	CFC21_024936	Plastid lipid-associated protein/fibrillin conserved domain-containing protein	NA	NA	NA	NA	PTHR31906:SF3;PTHR31906;	IPR039633;IPR006843;	PF04755;
TraesCS2B02G430900.1	acyltransferase activity, transferring groups other than amino-acyl groups [GO:0016747]; serine-type carboxypeptidase activity [GO:0004185]; proteolysis [GO:0006508]; secondary metabolic process [GO:0019748]	CFC21_024919	Serine carboxypeptidase-like 19	NA	NA	Peptidase S10 family	NA	PTHR11802:SF278;PTHR11802;	IPR029058;IPR001563;	PF00450;
TraesCS2B02G410100.1	mitochondrion [GO:0005739]	CFC21_024702	Pentacotripeptide-repeat region of PRORP domain-containing protein	NA	NA	PPR family, P subfamily	NA	PTHR45717:SF3;PTHR45717;	IPR002885;IPR011990;IPR019734;	PF01535;PF13041;PF13181;
TraesCS2B02G409300.1	nucleolus [GO:0005730]; nucleosome [GO:0000786]; nucleus [GO:0005634]; double-stranded DNA binding [GO:0003690]; nucleosomal DNA binding [GO:0031492]; chromosome condensation [GO:0030261]; negative regulation of DNA recombination [GO:0045910]; nucleosome assembly [GO:0006334]; regulation of DNA-templated transcription [GO:0006355]	NA	H15 domain-containing protein	NA	NA	NA	NA	PTHR11467:SF109;PTHR11467;	IPR017956;IPR005818;IPR000116;IPR000637;IPR036388;IPR036390;	PF00538;
TraesCS2B02G383600.1	plasma membrane [GO:0005886]; ammonium transmembrane transporter activity [GO:0008519]; ammonium homeostasis [GO:0097272]; ammonium transmembrane transport [GO:0072488]	CFC21_024435	Ammonium transporter	NA	NA	Ammonia transporter channel (TC 1.A.11.2) family	NA	PTHR11730;PTHR11730:SF119;	IPR029020;IPR001905;IPR018047;IPR024041;	PF00909;
TraesCS2B02G356100.1	NA	NA	deleted	NA	NA	NA	NA	NA	NA	NA
TraesCS2B02G308500.1	chloroplast [GO:0009507]; chloroplast stroma [GO:0009570]; cytoplasm [GO:0005737]; arogenate dehydratase activity [GO:0047769]; prephenate dehydratase activity [GO:0004664]; L-phenylalanine biosynthetic process [GO:0009094]	CFC21_023684	Arogenate dehydratase (EC 4.2.1.91)	NA	4.2.1.91	NA	NA	PTHR21022;PTHR21022:SF19;	IPR045865;IPR002912;IPR001086;IPR018528;	PF00800;
TraesCS2B02G303200.1	glycerophosphodiester phosphodiesterase activity [GO:0008889]; glycerol metabolic process [GO:0006071]; glycerophospholipid catabolic process [GO:0046475]	CFC21_023624	glycerophosphodiester phosphodiesterase (EC 3.1.4.46)	NA	3.1.4.46	NA	NA	PTHR22958:SF27;PTHR22958;	IPR030395;IPR017946;	PF03009;
TraesCS2B02G246600.1	chloroplast envelope [GO:0009941]; chloroplast stroma [GO:0009570]; granum assembly [GO:0090391]; intracellular protein transport [GO:0006886]	CFC21_023043	Uncharacterized protein	NA	NA	NA	NA	PTHR47317;PTHR47317:SF1;	IPR036770;IPR044242;	NA
TraesCS2B02G232700.1	membrane [GO:0016020]; plasmodesma [GO:0009506]; defense response to other organism [GO:0098542]	CFC21_022904	Late embryogenesis abundant protein LEA-2 subgroup domain-containing protein	NA	NA	NA	NA	PTHR31415:SF15;PTHR31415;	IPR004864;IPR044839;	PF03168;
TraesCS2B02G216800.1	cytoplasm [GO:0005737]; ATP binding [GO:0005524]; protein serine/threonine kinase activity [GO:0004674]; intracellular signal transduction [GO:0035556]	CFC21_022714	non-specific serine/threonine protein kinase (EC 2.7.11.1)	NA	2.7.11.1	NA	NA	PTHR13902;PTHR13902:SF160;	IPR011009;IPR000719;	PF00069;
TraesCS2B02G215100.1	acyltransferase activity, transferring groups other than amino-acyl groups [GO:0016747]; secondary metabolite biosynthetic process [GO:0044550]	CFC21_022695 CFC21_022696	Omega-hydroxypalmitate O-feruloyl transferase	NA	NA	Plant acyltransferase family	NA	PTHR31642:SF310;PTHR31642;	IPR023213;	PF02458;
TraesCS2B02G210600.1	cytoplasm [GO:0005737]; acid-amino acid ligase activity [GO:0016881]	NA	Uncharacterized protein	NA	NA	IAA-amido conjugating enzyme family	NA	PTHR31901;PTHR31901:SF96;	IPR004993;	PF03321;
TraesCS2B02G202300.1	regulation of monopolar cell growth [GO:0051513]	CFC21_022560	DUF4378 domain-containing protein	NA	NA	NA	NA	PTHR31680;PTHR31680:SF7;	IPR025486;IPR033334;	PF14309;
TraesCS2B02G182000.1	membrane [GO:0016020]; calcium ion binding [GO:0005509]	CFC21_022354	EF-hand domain-containing protein	NA	NA	NA	NA	NA	IPR011992;IPR018247;IPR002048;	NA
TraesCS2B02G178100.1	extracellular region [GO:0005576]; plant-type cell wall [GO:0009505]; pectin acetylesterase activity [GO:0052793]; cell wall organization [GO:0071555]	CFC21_022312	Pectin acetylesterase (EC 3.1.1.-)	NA	3.1.1.-	Pectinacetylesterase family	NA	PTHR21562;PTHR21562:SF5;	IPR029058;IPR004963;	PF03283;
TraesCS2B02G171200.1	4-coumarate-CoA ligase activity [GO:0016207]; CoA-ligase activity [GO:0016405]; trans-cinnamate-CoA ligase activity [GO:0106290]; phenylpropanoid metabolic process [GO:0009698]	CFC21_022248	4-coumarate--CoA ligase (EC 6.2.1.12)	NA	6.2.1.12	ATP-dependent AMP-binding enzyme family	NA	PTHR24096:SF336;PTHR24096;	IPR025110;IPR045851;IPR020845;IPR000873;IPR042099;	PF00501;PF13193;
TraesCS2B02G135000.1	defense response [GO:0006952]	CFC21_021872	C2 domain-containing protein	NA	NA	NA	NA	PTHR32246:SF167;PTHR32246;	IPR000008;IPR035892;IPR044750;	PF00168;
TraesCS2B02G125600.1	extracellular region [GO:0005576]; heme binding [GO:0020037]; lactoperoxidase activity [GO:0140825]; metal ion binding [GO:0046872]; hydrogen peroxide catabolic process [GO:0042744]; response to oxidative stress [GO:0006979]	Prx111-A CFC21_021767 CFC21_021768	Peroxidase (EC 1.11.1.7)	Prx111-A	1.11.1.7	Peroxidase family, Ascorbate peroxidase subfamily; Peroxidase family, Classical plant (class III) peroxidase subfamily	NA	PTHR31388:SF127;PTHR31388;	IPR002016;IPR010255;IPR000823;IPR019794;IPR019793;IPR033905;	PF00141;
TraesCS2B02G119000.1	nucleus [GO:0005634]; DNA binding [GO:0003677]; regulation of DNA-templated transcription [GO:0006355]	CFC21_021703	NAC domain-containing protein	NA	NA	NA	NA	PTHR31719:SF106;PTHR31719;	IPR003441;IPR036093;	PF02365;
TraesCS2B02G108200.1	myosin phosphatase activity [GO:0017018]; protein serine/threonine phosphatase activity [GO:0004722]	CFC21_015296	protein-serine/threonine phosphatase (EC 3.1.3.16)	NA	3.1.3.16	NA	NA	PTHR47992;PTHR47992:SF108;	IPR015655;IPR036457;IPR001932;	PF00481;
TraesCS2B02G075800.1	NA	CFC21_021245	Proline-rich protein	NA	NA	NA	NA	PTHR33935;PTHR33935:SF21;	NA	PF01190;
TraesCS2B02G023500.1	cytosol [GO:0005829]; alditol:NADP+ 1-oxidoreductase activity [GO:0004032]	CFC21_020716	NADP-dependent oxidoreductase domain-containing protein	NA	NA	NA	NA	PTHR11732;PTHR11732:SF442;	IPR020471;IPR018170;IPR023210;IPR036812;	PF00248;
TraesCS2B02G012000.1	UDP-glycosyltransferase activity [GO:0008194]	CFC21_020585	Glycosyltransferase (EC 2.4.1.-)	NA	2.4.1.-	UDP-glycosyltransferase family	NA	PTHR48048;PTHR48048:SF13;	IPR002213;IPR035595;	PF00201;
TraesCS2A02G509600.1	ATP binding [GO:0005524]; protein serine/threonine kinase activity [GO:0004674]; cell surface receptor signaling pathway [GO:0007166]	CFC21_019550	Protein kinase domain-containing protein	NA	NA	NA	NA	PTHR46146:SF17;PTHR46146;	IPR036537;IPR044815;IPR011009;IPR000719;IPR001245;	PF07714;
TraesCS2A02G508900.1	chloroplast stroma [GO:0009570]; NAD binding [GO:0051287]; phosphoglycerate dehydrogenase activity [GO:0004617]	TRIUR3_00414	D-3-phosphoglycerate dehydrogenase, chloroplastic	NA	NA	D-isomer specific 2-hydroxyacid dehydrogenase family	NA	PTHR42938:SF22;PTHR42938;	IPR045865;IPR002912;IPR015878;IPR029009;IPR029753;IPR029752;IPR006140;IPR036291;IPR045626;	PF02826;PF01842;PF19304;
TraesCS2A02G488200.1	nucleus [GO:0005634]; DNA binding [GO:0003677]; DNA-binding transcription factor activity [GO:0003700]	CFC21_019264	HTH myb-type domain-containing protein	NA	NA	NA	NA	PTHR31314;PTHR31314:SF177;	IPR009057;IPR025756;IPR017930;IPR006447;IPR046955;IPR001005;	PF14379;PF00249;
TraesCS2A02G478600.1	membrane [GO:0016020]; carbohydrate transmembrane transporter activity [GO:0015144]	CFC21_019154	Uncharacterized protein	NA	NA	NA	NA	PTHR23500:SF437;PTHR23500;	IPR036259;IPR045262;	NA
TraesCS2A02G461800.1	membrane [GO:0016020]; ATP binding [GO:0005524]; protein kinase activity [GO:0004672]	CFC21_018977	Protein kinase domain-containing protein	NA	NA	Protein kinase superfamily, Ser/Thr protein kinase family	NA	PTHR48056;PTHR48056:SF59;	IPR011009;IPR001611;IPR003591;IPR032675;IPR013210;IPR000719;IPR008271;	PF00560;PF13855;PF08263;PF00069;
TraesCS2A02G456900.1	membrane [GO:0016020]; ATP binding [GO:0005524]; protein kinase activity [GO:0004672]	CFC21_018925 CFC21_018929	Protein kinase domain-containing protein	NA	NA	NA	NA	PTHR45927;PTHR45927:SF14;	IPR011009;IPR000719;	PF00069;
TraesCS2A02G443600.1	membrane [GO:0016020]; transmembrane transporter activity [GO:0022857]; transmembrane transport [GO:0055085]	CFC21_018797	Uncharacterized protein	NA	NA	Major facilitator superfamily, Proton-dependent oligopeptide transporter (POT/PTR) (TC 2.A.17) family	NA	PTHR11654;PTHR11654:SF176;	IPR036259;IPR000109;	PF00854;
TraesCS2A02G438300.1	mitochondrion [GO:0005739]; respirasome [GO:0070469]; alternative oxidase activity [GO:0009916]; metal ion binding [GO:0046872]; superoxide-generating NADPH oxidase activity [GO:0106292]; ubiquinol:oxygen oxidoreductase activity [GO:0102721]; alternative respiration [GO:0010230]	CFC21_018747	Ubiquinol oxidase (EC 1.10.3.11)	NA	1.10.3.11	Alternative oxidase family	NA	PTHR31803;PTHR31803:SF24;	IPR002680;IPR038659;	PF01786;
TraesCS2A02G438200.1	mitochondrion [GO:0005739]; respirasome [GO:0070469]; alternative oxidase activity [GO:0009916]; metal ion binding [GO:0046872]; superoxide-generating NADPH oxidase activity [GO:0106292]; ubiquinol:oxygen oxidoreductase activity [GO:0102721]; alternative respiration [GO:0010230]	NA	Ubiquinol oxidase (EC 1.10.3.11)	NA	1.10.3.11	Alternative oxidase family	NA	PTHR31803;PTHR31803:SF37;	IPR002680;IPR038659;	PF01786;
TraesCS2A02G413700.1	NA	CFC21_018489	Plastid lipid-associated protein/fibrillin conserved domain-containing protein	NA	NA	NA	NA	PTHR31906:SF3;PTHR31906;	IPR039633;IPR006843;	PF04755;
TraesCS2A02G410000.1	UDP-glycosyltransferase activity [GO:0008194]; cellular biosynthetic process [GO:0044249]; organic substance biosynthetic process [GO:1901576]	CFC21_018447	Glycosyltransferase (EC 2.4.1.-)	NA	2.4.1.-	UDP-glycosyltransferase family	NA	PTHR48044:SF64;PTHR48044;	IPR002213;IPR035595;	PF00201;
TraesCS2A02G406900.1	cytosol [GO:0005829]; oligopeptidase activity [GO:0070012]; serine-type endopeptidase activity [GO:0004252]; proteolysis [GO:0006508]	CFC21_018413	Prolyl endopeptidase (EC 3.4.21.-)	NA	3.4.21.-	Peptidase S9A family	NA	PTHR42881;PTHR42881:SF1;	IPR029058;IPR002471;IPR023302;IPR001375;IPR002470;	PF00326;PF02897;
TraesCS2A02G401800.1	carbohydrate derivative binding [GO:0097367]; isomerase activity [GO:0016853]; carbohydrate derivative metabolic process [GO:1901135]	CFC21_018359	SIS domain-containing protein	NA	NA	SIS family, PHI subfamily	NA	PTHR43443;PTHR43443:SF1;	IPR017552;IPR001347;IPR046348;	NA
TraesCS2A02G396000.1	plasma membrane [GO:0005886]; ferric-chelate reductase activity [GO:0000293]	CFC21_018307	FAD-binding FR-type domain-containing protein	NA	NA	NA	NA	PTHR11972:SF41;PTHR11972;	IPR013112;IPR017927;IPR013130;IPR013121;IPR039261;	PF08022;PF01794;PF08030;
TraesCS2A02G391600.1	mitochondrion [GO:0005739]	CFC21_018269	Pentacotripeptide-repeat region of PRORP domain-containing protein	NA	NA	PPR family, P subfamily	NA	PTHR45717:SF3;PTHR45717;	IPR002885;IPR011990;IPR019734;	PF01535;PF13041;PF13181;
TraesCS2A02G384200.1	chloroplast [GO:0009507]; protein disulfide isomerase activity [GO:0003756]; chloroplast organization [GO:0009658]; metabolic process [GO:0008152]	TRIUR3_13397	Peptidoglycan binding-like domain-containing protein	NA	NA	NA	NA	PTHR15852;PTHR15852:SF16;	IPR036410;IPR002477;IPR036365;IPR036366;	PF01471;
TraesCS2A02G384100.1	ADP binding [GO:0043531]; ATP binding [GO:0005524]; ATP hydrolysis activity [GO:0016887]; defense response to other organism [GO:0098542]	CFC21_018192	AAA+ ATPase domain-containing protein	NA	NA	Disease resistance NB-LRR family	NA	PTHR33463:SF182;PTHR33463;	IPR003593;IPR042197;IPR001611;IPR003591;IPR032675;IPR002182;IPR027417;IPR036388;	PF13855;PF00931;
TraesCS2A02G374200.1	NA	NA	Uncharacterized protein	NA	NA	NA	NA	NA	NA	NA
TraesCS2A02G365000.1	plasma membrane [GO:0005886]; ammonium transmembrane transporter activity [GO:0008519]; ammonium homeostasis [GO:0097272]; ammonium transmembrane transport [GO:0072488]	CFC21_018011	Ammonium transporter	NA	NA	Ammonia transporter channel (TC 1.A.11.2) family	NA	PTHR11730;PTHR11730:SF119;	IPR029020;IPR001905;IPR018047;IPR024041;	PF00909;
TraesCS2A02G357500.1	uniplex complex [GO:1990246]; calcium ion binding [GO:0005509]; calcium import into the mitochondrion [GO:0036444]; mitochondrial calcium ion homeostasis [GO:0051560]	CFC21_024376	EF-hand domain-containing protein	NA	NA	NA	NA	PTHR12294;PTHR12294:SF30;	IPR011992;IPR018247;IPR002048;IPR039800;	PF13833;
TraesCS2A02G345500.1	cytoplasm [GO:0005737]; glyoxysome [GO:0009514]; peroxisomal matrix [GO:0005782]; malate synthase activity [GO:0004474]; glyoxylate cycle [GO:0006097]; tricarboxylic acid cycle [GO:0006099]	NA	Malate synthase (EC 2.3.3.9)	NA	2.3.3.9	Malate synthase family	NA	PTHR42902;PTHR42902:SF1;	IPR044856;IPR011076;IPR006252;IPR019830;IPR001465;IPR048355;IPR048356;IPR046363;	PF20659;PF20656;PF01274;
TraesCS2A02G343900.1	aldose 1-epimerase activity [GO:0004034]; carbohydrate binding [GO:0030246]; galactose catabolic process via UDP-galactose [GO:0033499]; glucose metabolic process [GO:0006006]	CFC21_017569	Aldose 1-epimerase (EC 5.1.3.3)	NA	5.1.3.3	Aldose epimerase family	NA	PTHR10091:SF48;PTHR10091;	IPR015443;IPR008183;IPR011013;IPR047215;IPR014718;	PF01263;
TraesCS2A02G330600.1	chloroplast [GO:0009507]; chloroplast organization [GO:0009658]; chloroplast rRNA processing [GO:1901259]	CFC21_017680	DCL protein	NA	NA	NA	NA	PTHR33415:SF4;PTHR33415;	IPR044673;	PF11523;
TraesCS2A02G326100.1	cytoplasm [GO:0005737]; aldo-keto reductase (NADP) activity [GO:0004033]	MtrunA17_Chr7g0222121	Putative perakine reductase (EC 1.1.1.317)	NA	1.1.1.317	NA	NA	PTHR43625;PTHR43625:SF40;	IPR023210;IPR036812;	PF00248;
TraesCS2A02G322500.1	heme binding [GO:0020037]; iron ion binding [GO:0005506]; monooxygenase activity [GO:0004497]; oxidoreductase activity, acting on paired donors, with incorporation or reduction of molecular oxygen [GO:0016705]; diterpenoid metabolic process [GO:0016101]	CFC21_017607	Cytochrome P450	NA	NA	NA	NA	PTHR47956:SF148;PTHR47956;	IPR001128;IPR002401;IPR036396;	PF00067;
TraesCS2A02G315600.1	NA	NA	deleted	NA	NA	NA	NA	NA	NA	NA
TraesCS2A02G313500.1	mitochondrion [GO:0005739]; 3-oxoacyl-[acyl-carrier-protein] synthase activity [GO:0004315]; fatty acid biosynthetic process [GO:0006633]	CFC21_017505	3-oxoacyl-[acyl-carrier-protein] synthase	NA	NA	Thiolase-like superfamily, Beta-ketoacyl-ACP synthases family	NA	PTHR11712:SF328;PTHR11712;	IPR017568;IPR000794;IPR018201;IPR014031;IPR014030;IPR020841;IPR016039;	PF00109;PF02801;
TraesCS2A02G307300.1	cytoplasm [GO:0005737]; ribosomal small subunit biogenesis [GO:0042274]	TRIUR3_05260	Ribosome maturation factor RimP N-terminal domain-containing protein	NA	NA	NA	NA	PTHR34544:SF1;PTHR34544;	IPR003728;IPR035956;	NA
TraesCS2A02G292000.1	chloroplast [GO:0009507]; chloroplast stroma [GO:0009570]; cytoplasm [GO:0005737]; arogenate dehydratase activity [GO:0047769]; prephenate dehydratase activity [GO:0004664]; L-phenylalanine biosynthetic process [GO:0009094]	CFC21_017279	Arogenate dehydratase (EC 4.2.1.91)	NA	4.2.1.91	NA	NA	PTHR21022;PTHR21022:SF19;	IPR045865;IPR002912;IPR001086;IPR018528;	PF00800;
TraesCS2A02G285900.1	glycerophosphodiester phosphodiesterase activity [GO:0008889]; glycerol metabolic process [GO:0006071]; glycerophospholipid catabolic process [GO:0046475]	CFC21_017218	glycerophosphodiester phosphodiesterase (EC 3.1.4.46)	NA	3.1.4.46	NA	NA	PTHR22958:SF27;PTHR22958;	IPR030395;IPR017946;	PF03009;
TraesCS2A02G257200.1	membrane [GO:0016020]; ligand-gated monoatomic ion channel activity [GO:0015276]	CFC21_093373	Glutamate receptor	NA	NA	Glutamate-gated ion channel (TC 1.A.10.1) family	NA	PTHR34836;PTHR34836:SF6;	IPR001828;IPR044440;IPR019594;IPR015683;IPR001320;IPR028082;	PF01094;PF00060;PF10613;
TraesCS2A02G256200.1	leaf senescence [GO:0010150]	CFC21_016914	Senescence regulator	NA	NA	Senescence regulator S40 family	NA	PTHR33083;PTHR33083:SF93;	IPR007608;	PF04520;
TraesCS2A02G254200.1	cytoplasm [GO:0005737]; aldo-keto reductase (NADP) activity [GO:0004033]	CFC21_016888	NADP-dependent oxidoreductase domain-containing protein	NA	NA	Aldo/keto reductase family	NA	PTHR43625;PTHR43625:SF16;	IPR018170;IPR023210;IPR036812;	PF00248;
TraesCS2A02G248800.1	NA	CFC21_016833	FAS1 domain-containing protein	NA	NA	Fasciclin-like AGP family	NA	PTHR32499;PTHR32499:SF20;	IPR036378;IPR000782;IPR044654;	PF02469;
TraesCS2A02G217600.1	NA	NA	deleted	NA	NA	NA	NA	NA	NA	NA
TraesCS2A02G205300.1	membrane [GO:0016020]; plasmodesma [GO:0009506]; defense response to other organism [GO:0098542]	CFC21_016387	Late embryogenesis abundant protein LEA-2 subgroup domain-containing protein	NA	NA	NA	NA	PTHR31415:SF15;PTHR31415;	IPR004864;IPR044839;	PF03168;
TraesCS2A02G193700.1	membrane [GO:0016020]; actin filament binding [GO:0051015]; actin nucleation [GO:0045010]	NA	Formin-like protein	NA	NA	Formin-like family, Class-I subfamily	NA	PTHR23213:SF257;PTHR23213;	IPR015425;IPR042201;IPR027643;	PF02181;
TraesCS2A02G176000.1	regulation of monopolar cell growth [GO:0051513]	TRIUR3_01497	Uncharacterized protein	NA	NA	NA	NA	PTHR31680;PTHR31680:SF7;	IPR025486;IPR033334;	PF14309;
TraesCS2A02G157400.1	extracellular region [GO:0005576]; ribonuclease T2 activity [GO:0033897]; RNA binding [GO:0003723]; RNA endonuclease activity [GO:0004521]; RNA catabolic process [GO:0006401]	CFC21_015921	Uncharacterized protein	NA	NA	RNase T2 family	NA	PTHR11240:SF18;PTHR11240;	IPR033697;IPR001568;IPR036430;IPR018188;IPR033130;	PF00445;
TraesCS2A02G156400.1	membrane [GO:0016020]; calcium ion binding [GO:0005509]	CFC21_015913	EF-hand domain-containing protein	NA	NA	NA	NA	NA	IPR011992;IPR018247;IPR002048;	NA
TraesCS2A02G151900.1	box H/ACA snoRNP complex [GO:0031429]; pseudouridine synthase activity [GO:0009982]; RNA binding [GO:0003723]; box H/ACA RNA 3'-end processing [GO:0000495]; mRNA pseudouridine synthesis [GO:1990481]; rRNA pseudouridine synthesis [GO:0031118]; snRNA pseudouridine synthesis [GO:0031120]	CFC21_015866	Uncharacterized protein	NA	NA	Pseudouridine synthase TruB family	NA	PTHR23127;PTHR23127:SF0;	IPR012960;IPR020103;IPR002501;IPR002478;IPR015947;IPR036974;IPR004802;IPR032819;IPR004521;	PF08068;PF01472;PF16198;PF01509;
TraesCS2A02G145800.1	4-coumarate-CoA ligase activity [GO:0016207]; CoA-ligase activity [GO:0016405]; trans-cinnamate-CoA ligase activity [GO:0106290]; phenylpropanoid metabolic process [GO:0009698]	CFC21_015802	4-coumarate--CoA ligase (EC 6.2.1.12)	NA	6.2.1.12	ATP-dependent AMP-binding enzyme family	NA	PTHR24096:SF336;PTHR24096;	IPR025110;IPR045851;IPR020845;IPR000873;IPR042099;	PF00501;PF13193;
TraesCS2A02G125500.1	box C/D RNP complex [GO:0031428]; nucleolus [GO:0005730]; small-subunit processome [GO:0032040]; snoRNA binding [GO:0030515]	BAE44_0005787	Nucleolar protein 56	NA	NA	NOP5/NOP56 family	NA	PTHR10894;PTHR10894:SF0;	IPR045056;IPR012974;IPR042239;IPR002687;IPR036070;IPR012976;	PF01798;PF08156;
TraesCS2A02G124400.1	membrane [GO:0016020]; metalloendopeptidase activity [GO:0004222]; proteolysis [GO:0006508]	CFC21_021991	PDZ domain-containing protein	NA	NA	Peptidase M50A family	NA	PTHR42837:SF2;PTHR42837;	IPR001478;IPR041489;IPR036034;IPR004387;IPR008915;	PF17820;PF02163;
TraesCS2A02G109900.1	cytosolic large ribosomal subunit [GO:0022625]; mRNA binding [GO:0003729]; RNA binding [GO:0003723]; structural constituent of ribosome [GO:0003735]; translation [GO:0006412]	BRADI_1g17970v3	Large ribosomal subunit protein uL15/eL18 domain-containing protein	NA	NA	Eukaryotic ribosomal protein eL18 family	NA	PTHR10934;PTHR10934:SF10;	IPR000039;IPR021132;IPR021131;IPR036227;	PF17135;
TraesCS2A02G107600.1	extracellular region [GO:0005576]; heme binding [GO:0020037]; lactoperoxidase activity [GO:0140825]; metal ion binding [GO:0046872]; hydrogen peroxide catabolic process [GO:0042744]; response to oxidative stress [GO:0006979]	Prx112-M CFC21_015421	Peroxidase (EC 1.11.1.7)	Prx112-M	1.11.1.7	Peroxidase family, Ascorbate peroxidase subfamily; Peroxidase family, Classical plant (class III) peroxidase subfamily	NA	PTHR31388:SF13;PTHR31388;	IPR002016;IPR010255;IPR000823;IPR019794;IPR019793;IPR033905;	PF00141;
TraesCS2A02G102000.1	NA	NA	deleted	NA	NA	NA	NA	NA	NA	NA
TraesCS2A02G090100.1	NA	CFC21_015263	Uncharacterized protein	NA	NA	NA	NA	PTHR48052:SF103;PTHR48052;	IPR001611;IPR032675;	PF00560;PF13855;
TraesCS2A02G076600.1	cytoplasm [GO:0005737]; L-lactate dehydrogenase activity [GO:0004459]; lactate metabolic process [GO:0006089]; pyruvate metabolic process [GO:0006090]	CFC21_015120 CFC21_015122	L-lactate dehydrogenase (EC 1.1.1.27)	NA	1.1.1.27	LDH/MDH superfamily, LDH family	NA	PTHR43128;PTHR43128:SF16;	IPR001557;IPR011304;IPR018177;IPR022383;IPR001236;IPR015955;IPR036291;	PF02866;PF00056;
TraesCS2A02G070100.1	UDP-glycosyltransferase activity [GO:0008194]	CFC21_015074	Glycosyltransferase (EC 2.4.1.-)	NA	2.4.1.-	UDP-glycosyltransferase family	NA	PTHR48048;PTHR48048:SF13;	IPR002213;IPR035595;	PF00201;
TraesCS2A02G033600.1	chitin binding [GO:0008061]; chitinase activity [GO:0004568]; cell wall macromolecule catabolic process [GO:0016998]; chitin catabolic process [GO:0006032]; defense response to fungus [GO:0050832]; polysaccharide catabolic process [GO:0000272]	CFC21_014662	chitinase (EC 3.2.1.14)	NA	3.2.1.14	NA	NA	PTHR22595:SF203;PTHR22595;	IPR001002;IPR018371;IPR036861;IPR016283;IPR000726;IPR023346;	PF00187;PF00182;
TraesCS2A02G029900.1	ADP binding [GO:0043531]; defense response to other organism [GO:0098542]	NA	Uncharacterized protein	NA	NA	Disease resistance NB-LRR family	NA	PTHR23155;PTHR23155:SF1170;	IPR044974;IPR032675;IPR002182;IPR027417;IPR041118;IPR036388;	PF00931;PF18052;
TraesCS2A02G025400.1	serine-type endopeptidase activity [GO:0004252]; proteolysis [GO:0006508]	CFC21_014570	Subtilisin-like protease	NA	NA	Peptidase S8 family	NA	PTHR10795:SF752;PTHR10795;	IPR003137;IPR000209;IPR036852;IPR015500;IPR034197;IPR010259;IPR037045;IPR045051;IPR041469;	PF17766;PF05922;PF02225;PF00082;
TraesCS2A02G023400.1	ADP binding [GO:0043531]; metal ion binding [GO:0046872]; defense response to other organism [GO:0098542]	NA	Putative disease resistance RPP13-like protein 2	NA	NA	NA	NA	PTHR23155;PTHR23155:SF1087;	IPR042197;IPR044974;IPR006121;IPR032675;IPR002182;IPR027417;IPR036388;	PF00931;
TraesCS1D02G443000.1	zinc ion binding [GO:0008270]	NA	DYW domain-containing protein	NA	NA	NA	NA	PTHR47924:SF92;PTHR47924;	IPR032867;IPR002885;IPR011990;	PF14432;PF01535;PF13041;
TraesCS1D02G426800.1	NA	NA	deleted	NA	NA	NA	NA	NA	NA	NA
TraesCS1D02G421000.1	zinc ion binding [GO:0008270]; RNA modification [GO:0009451]	CFC21_013939	DYW domain-containing protein	NA	NA	NA	NA	PTHR47928:SF109;PTHR47928;	IPR032867;IPR046848;IPR002885;IPR011990;	PF14432;PF20431;PF01535;PF13041;
TraesCS1D02G409700.1	cytoplasm [GO:0005737]; ribosome [GO:0005840]; ribosome binding [GO:0043022]; UDP-N-acetylglucosamine diphosphorylase activity [GO:0003977]; rRNA processing [GO:0006364]; UDP-N-acetylglucosamine biosynthetic process [GO:0006048]	NA	RimM N-terminal domain-containing protein	NA	NA	NA	NA	PTHR33692;PTHR33692:SF1;	IPR029044;IPR011033;IPR011961;IPR002676;IPR036976;IPR009000;	PF01782;
TraesCS1D02G404700.1	plasma membrane [GO:0005886]; plant-type secondary cell wall biogenesis [GO:0009834]	CFC21_013778 CFC21_013781	FAS1 domain-containing protein	NA	NA	Fasciclin-like AGP family	NA	PTHR32077;PTHR32077:SF12;	IPR036378;IPR000782;IPR045003;	PF02469;
TraesCS1D02G393500.1	plasma membrane [GO:0005886]; diacylglycerol O-acyltransferase activity [GO:0004144]; O-acyltransferase activity [GO:0008374]; glycerol metabolic process [GO:0006071]; response to hypoxia [GO:0001666]; response to nitric oxide [GO:0071731]; triglyceride biosynthetic process [GO:0019432]	CFC21_013669	Uncharacterized protein	NA	NA	Long-chain O-acyltransferase family; Long-chain O-acyltransferase family	NA	PTHR31650:SF1;PTHR31650;	IPR023213;IPR045034;IPR009721;IPR004255;	PF06974;PF03007;
TraesCS1D02G378800.1	nucleus [GO:0005634]; DNA binding [GO:0003677]; DNA-binding transcription factor activity [GO:0003700]	CFC21_013525	AP2/ERF and B3 domain-containing protein	NA	NA	NA	NA	PTHR31140:SF1;PTHR31140;	IPR001471;IPR036955;IPR003340;IPR016177;IPR015300;IPR044800;	PF00847;PF02362;
TraesCS1D02G378500.1	nucleus [GO:0005634]; DNA binding [GO:0003677]; DNA-binding transcription factor activity [GO:0003700]	CFC21_013521	AP2/ERF and B3 domain-containing protein	NA	NA	NA	NA	PTHR31140:SF1;PTHR31140;	IPR001471;IPR036955;IPR003340;IPR016177;IPR015300;IPR044800;	PF00847;PF02362;
TraesCS1D02G375000.1	NA	NA	deleted	NA	NA	NA	NA	NA	NA	NA
TraesCS1D02G361700.1	RNA binding [GO:0003723]; RNA stabilization [GO:0043489]	CFC21_013353	S1 motif domain-containing protein	NA	NA	NA	NA	PTHR15838;PTHR15838:SF2;	IPR012340;IPR003029;	PF00575;
TraesCS1D02G350200.1	UDP-glycosyltransferase activity [GO:0008194]	CFC21_013247	Glycosyltransferase (EC 2.4.1.-)	NA	2.4.1.-	UDP-glycosyltransferase family	NA	PTHR48048;PTHR48048:SF44;	IPR002213;IPR035595;	PF00201;
TraesCS1D02G341700.1	NA	CFC21_013164	Plant-specific domain TIGR01615 family protein	NA	NA	NA	NA	PTHR31579;PTHR31579:SF46;	IPR006502;	PF04720;
TraesCS1D02G311000.1	polygalacturonase activity [GO:0004650]; carbohydrate metabolic process [GO:0005975]	CFC21_012851	Polygalacturonase	NA	NA	Glycosyl hydrolase 28 family	NA	PTHR31375;PTHR31375:SF299;	IPR000743;IPR006626;IPR012334;IPR011050;	PF00295;
TraesCS1D02G308200.1	chloroplast [GO:0009507]	CFC21_012827	Association with the SNF1 complex (ASC) domain-containing protein	NA	NA	5'-AMP-activated protein kinase beta subunit family	NA	PTHR46316;PTHR46316:SF9;	IPR032640;IPR006828;IPR037256;IPR013783;IPR014756;IPR043554;	PF16561;PF04739;
TraesCS1D02G306200.1	chloroplast envelope [GO:0009941]; chloroplast thylakoid membrane [GO:0009535]; photosystem I [GO:0009522]; photosystem II [GO:0009523]; plastoglobule [GO:0010287]; chlorophyll binding [GO:0016168]; photosynthesis, light harvesting in photosystem I [GO:0009768]; response to light stimulus [GO:0009416]	CFC21_012802	Chlorophyll a-b binding protein, chloroplastic	NA	NA	Light-harvesting chlorophyll a/b-binding (LHC) protein family	NA	PTHR21649:SF184;PTHR21649;	IPR001344;IPR022796;	PF00504;
TraesCS1D02G304700.1	Golgi apparatus [GO:0005794]; membrane [GO:0016020]; glycosyltransferase activity [GO:0016757]; protein glycosylation [GO:0006486]	CFC21_032202	Exostosin GT47 domain-containing protein	NA	NA	Glycosyltransferase 47 family	NA	PTHR11062:SF248;PTHR11062;	IPR004263;IPR040911;	PF03016;
TraesCS1D02G299700.1	extracellular region [GO:0005576]; membrane [GO:0016020]; anatomical structure morphogenesis [GO:0009653]; plant-type cell wall organization [GO:0009664]	TRIUR3_20249	Expansin	NA	NA	Expansin family, Expansin A subfamily; Expansin family, Expansin B subfamily	NA	PTHR31867;PTHR31867:SF252;	IPR007118;IPR002963;IPR007112;IPR007117;IPR036749;IPR009009;IPR036908;	PF03330;PF01357;
TraesCS1D02G272900.1	serine-type endopeptidase activity [GO:0004252]; proteolysis [GO:0006508]	CFC21_012473	Subtilisin-like protease	NA	NA	Peptidase S8 family	NA	PTHR10795:SF585;PTHR10795;	IPR000209;IPR036852;IPR023828;IPR015500;IPR034197;IPR010259;IPR037045;IPR045051;IPR041469;	PF17766;PF05922;PF00082;
TraesCS1D02G269700.1	membrane [GO:0016020]; dipeptide transmembrane transporter activity [GO:0071916]; transmembrane transporter activity [GO:0022857]; tripeptide transmembrane transporter activity [GO:0042937]; transmembrane transport [GO:0055085]	CFC21_012444	Protein NRT1/ PTR FAMILY 5.10	NA	NA	Major facilitator superfamily, Proton-dependent oligopeptide transporter (POT/PTR) (TC 2.A.17) family	NA	PTHR11654;PTHR11654:SF94;	IPR036259;IPR044739;IPR000109;	PF00854;
TraesCS1D02G267500.1	cytosol [GO:0005829]; endoplasmic reticulum [GO:0005783]; protein-folding chaperone binding [GO:0051087]; unfolded protein binding [GO:0051082]; chaperone cofactor-dependent protein refolding [GO:0051085]	NA	Uncharacterized protein	NA	NA	NA	NA	PTHR24078;PTHR24078:SF539;	IPR002939;IPR001623;IPR008971;IPR036869;	PF00226;PF01556;
TraesCS1D02G266100.1	extracellular region [GO:0005576]; serine-type endopeptidase inhibitor activity [GO:0004867]	NA	Bowman-Birk serine protease inhibitors family domain-containing protein	NA	NA	NA	NA	PTHR37378:SF8;PTHR37378;	IPR000877;IPR044167;	NA
TraesCS1D02G264000.1	aspartyl esterase activity [GO:0045330]; pectinesterase activity [GO:0030599]; pectinesterase inhibitor activity [GO:0046910]; cell wall modification [GO:0042545]; pectin catabolic process [GO:0045490]	CFC21_012385 CFC21_012386 CFC21_029245	Pectinesterase (EC 3.1.1.11)	NA	3.1.1.11	Pectinesterase family; PMEI family	NA	PTHR31707;PTHR31707:SF188;	IPR035513;IPR012334;IPR011050;IPR033131;IPR000070;IPR006501;	PF01095;PF04043;
TraesCS1D02G252400.1	chloroplast [GO:0009507]; defense response [GO:0006952]	CFC21_012250	Uncharacterized protein	NA	NA	NA	NA	PTHR36359;PTHR36359:SF1;	IPR044966;	NA
TraesCS1D02G248800.1	cyclin-dependent protein kinase holoenzyme complex [GO:0000307]; nucleus [GO:0005634]; cyclin-dependent protein serine/threonine kinase regulator activity [GO:0016538]; protein kinase binding [GO:0019901]	NA	Cyclin	NA	NA	Cyclin family, Cyclin U/P subfamily	NA	PTHR15615:SF108;PTHR15615;	IPR036915;IPR013922;	PF08613;
TraesCS1D02G246100.1	amyloplast [GO:0009501]; chloroplast [GO:0009507]; chromoplast [GO:0009509]; etioplast [GO:0009513]; proplastid [GO:0009537]; cellular response to light stimulus [GO:0071482]; chloroplast mRNA processing [GO:0010239]; chloroplast organization [GO:0009658]; leaf morphogenesis [GO:0009965]	NA	Protein PALE CRESS, chloroplastic	NA	NA	NA	NA	PTHR37219;PTHR37219:SF1;	IPR034563;	NA
TraesCS1D02G222800.1	oxidoreductase activity [GO:0016491]	NA	Fe2OG dioxygenase domain-containing protein	NA	NA	Iron/ascorbate-dependent oxidoreductase family	NA	PTHR47991:SF6;PTHR47991;	IPR026992;IPR044861;IPR027443;IPR005123;	PF03171;PF14226;
TraesCS1D02G215400.1	extracellular region [GO:0005576]; anatomical structure morphogenesis [GO:0009653]; sexual reproduction [GO:0019953]	NA	Expansin EXPB1	NA	NA	Expansin family, Expansin B subfamily	NA	PTHR31692;PTHR31692:SF17;	IPR007118;IPR007112;IPR007117;IPR036749;IPR005795;IPR009009;IPR036908;	PF03330;PF01357;
TraesCS1D02G215300.1	extracellular region [GO:0005576]; anatomical structure morphogenesis [GO:0009653]; sexual reproduction [GO:0019953]	NA	Uncharacterized protein	NA	NA	Expansin family, Expansin B subfamily	NA	PTHR31692:SF19;PTHR31692;	IPR007118;IPR007112;IPR007117;IPR036749;IPR005795;IPR009009;IPR036908;	PF03330;PF01357;
TraesCS1D02G191100.1	cytosol [GO:0005829]; glutathione transferase activity [GO:0004364]; glutathione metabolic process [GO:0006749]; response to chemical [GO:0042221]	NA	Glutathione S-transferase (EC 2.5.1.18)	NA	2.5.1.18	GST superfamily	NA	PTHR11260:SF326;PTHR11260;	IPR010987;IPR036282;IPR040079;IPR004045;IPR045074;IPR045073;IPR036249;	PF13410;PF13417;
TraesCS1D02G184500.1	cytoplasm [GO:0005737]; carbon-sulfur lyase activity [GO:0016846]; pyridoxal phosphate binding [GO:0030170]; transsulfuration [GO:0019346]	CFC21_011563	Methionine gamma-lyase	NA	NA	Trans-sulfuration enzymes family	NA	PTHR11808:SF15;PTHR11808;	IPR000277;IPR015424;IPR015421;IPR015422;	PF01053;
TraesCS1D02G165000.1	acyltransferase activity, transferring groups other than amino-acyl groups [GO:0016747]	NA	Benzyl alcohol O-benzoyltransferase	NA	NA	NA	NA	PTHR31147;PTHR31147:SF64;	IPR023213;	PF02458;
TraesCS1D02G156600.1	intracellular signal transduction [GO:0035556]	NA	DEP domain-containing protein	NA	NA	NA	NA	PTHR46361;PTHR46361:SF1;	IPR000591;IPR006869;IPR002109;IPR036249;IPR036388;IPR036390;	PF00610;PF04784;PF00462;
TraesCS1D02G144400.1	dioxygenase activity [GO:0051213]	TRIUR3_31374	2-oxoadipate dioxygenase/decarboxylase (EC 1.13.11.93) (2-hydroxyglutarate synthase)	NA	1.13.11.93	2-oxoadipate dioxygenase/decarboxylase family	NA	PTHR31136;PTHR31136:SF5;	IPR009770;	PF07063;PF21723;
TraesCS1D02G120500.1	NA	CFC21_010894	Leucine-rich repeat-containing N-terminal plant-type domain-containing protein	NA	NA	NA	NA	PTHR32093;PTHR32093:SF120;	IPR001611;IPR032675;	PF00560;PF13855;
TraesCS1D02G118500.1	NA	CFC21_010871	Uncharacterized protein	NA	NA	NA	NA	PTHR34198;PTHR34198:SF23;	NA	NA
TraesCS1D02G111600.1	plasma membrane [GO:0005886]; plant-type secondary cell wall biogenesis [GO:0009834]	CFC21_010791	FAS1 domain-containing protein	NA	NA	Fasciclin-like AGP family	NA	PTHR32077;PTHR32077:SF65;	IPR036378;IPR000782;IPR045003;	PF02469;
TraesCS1D02G089900.1	acyltransferase activity, transferring groups other than amino-acyl groups [GO:0016747]	CFC21_010576	Uncharacterized protein	NA	NA	Plant acyltransferase family	NA	PTHR31642:SF338;PTHR31642;	IPR023213;	PF02458;
TraesCS1D02G084200.1	nucleus [GO:0005634]; DNA-binding transcription factor activity [GO:0003700]; protein dimerization activity [GO:0046983]; regulation of seed growth [GO:0080113]	NA	Transcription factor PIF3	NA	NA	BHLH protein family	NA	PTHR46807:SF6;PTHR46807;	IPR011598;IPR036638;IPR047265;IPR044273;	PF00010;
TraesCS1D02G050000.1	lipid binding [GO:0008289]; lipid transport [GO:0006869]	CFC21_010158	Bifunctional inhibitor/plant lipid transfer protein/seed storage helical domain-containing protein	NA	NA	NA	NA	PTHR33044;PTHR33044:SF256;	IPR036312;IPR016140;IPR043325;IPR000528;	PF14368;
TraesCS1D02G047900.1	membrane [GO:0016020]; ATP binding [GO:0005524]; ATP hydrolysis activity [GO:0016887]; calmodulin binding [GO:0005516]; P-type calcium transporter activity [GO:0005388]; calcium ion transmembrane transport [GO:0070588]; intracellular calcium ion homeostasis [GO:0006874]	CFC21_010144	Cation-transporting P-type ATPase N-terminal domain-containing protein	NA	NA	NA	NA	PTHR42861:SF75;PTHR42861;	IPR006068;IPR004014;IPR023299;IPR018303;IPR023298;IPR008250;IPR036412;IPR023214;IPR001757;IPR044492;	PF13246;PF00689;PF00690;PF00122;PF00702;
TraesCS1D02G037900.1	chloroplast stroma [GO:0009570]; fatty acid binding [GO:0005504]; intramolecular lyase activity [GO:0016872]; fatty acid metabolic process [GO:0006631]	OsJ_06472	Chalcone-flavonone isomerase family protein	NA	NA	Chalcone isomerase family	NA	PTHR47698;PTHR47698:SF2;	IPR016087;IPR016088;IPR016089;IPR036298;	PF02431;
TraesCS1D02G032200.1	ADP binding [GO:0043531]; defense response to other organism [GO:0098542]	CFC21_009959	AAA+ ATPase domain-containing protein	NA	NA	Disease resistance NB-LRR family	NA	PTHR23155;PTHR23155:SF1116;	IPR042197;IPR044974;IPR032675;IPR002182;IPR027417;IPR038005;IPR041118;IPR036388;	PF00931;PF18052;
TraesCS1B02G476400.1	heme binding [GO:0020037]; iron ion binding [GO:0005506]; monooxygenase activity [GO:0004497]; oxidoreductase activity, acting on paired donors, with incorporation or reduction of molecular oxygen [GO:0016705]	CFC21_009517	Flavonoid 3'-hydroxylase	NA	NA	Cytochrome P450 family	NA	PTHR47944;PTHR47944:SF15;	IPR001128;IPR017972;IPR002401;IPR036396;	PF00067;
TraesCS1B02G462200.1	chloroplast thylakoid [GO:0009534]; plastid-encoded plastid RNA polymerase complex [GO:0000427]; protein-lysine N-methyltransferase activity [GO:0016279]; chloroplast organization [GO:0009658]; methylation [GO:0032259]; plastid transcription [GO:0042793]; thylakoid membrane organization [GO:0010027]	NA	SET domain-containing protein	NA	NA	NA	NA	PTHR13271:SF54;PTHR13271;	IPR015353;IPR036464;IPR001214;IPR046341;	PF09273;PF00856;
TraesCS1B02G454500.1	glucan endo-1,3-beta-D-glucosidase activity [GO:0042973]; carbohydrate metabolic process [GO:0005975]	CFC21_009294	X8 domain-containing protein	NA	NA	Glycosyl hydrolase 17 family	NA	PTHR32227;PTHR32227:SF275;	IPR000490;IPR044965;IPR017853;IPR012946;	PF00332;PF07983;
TraesCS1B02G433700.1	NA	NA	Predicted protein	NA	NA	NA	NA	PTHR33417:SF14;PTHR33417;	IPR010530;	PF06522;
TraesCS1B02G424900.1	plasma membrane [GO:0005886]; plant-type secondary cell wall biogenesis [GO:0009834]	CFC21_008987	FAS1 domain-containing protein	NA	NA	Fasciclin-like AGP family	NA	PTHR32077;PTHR32077:SF33;	IPR036378;IPR000782;IPR045003;IPR006311;	PF02469;
TraesCS1B02G413900.1	NA	NA	deleted	NA	NA	NA	NA	NA	NA	NA
TraesCS1B02G383800.1	nucleus [GO:0005634]; transcription cis-regulatory region binding [GO:0000976]; regulation of DNA-templated transcription [GO:0006355]	CFC21_008567	Uncharacterized protein	NA	NA	NA	NA	PTHR47997;PTHR47997:SF91;	IPR009057;IPR017930;IPR001005;	PF00249;
TraesCS1B02G379200.1	box C/D RNP complex [GO:0031428]; nucleolus [GO:0005730]; small-subunit processome [GO:0032040]; snoRNA binding [GO:0030515]	NA	Nop domain-containing protein	NA	NA	NOP5/NOP56 family	NA	PTHR10894:SF13;PTHR10894;	IPR045056;IPR012974;IPR042239;IPR002687;IPR036070;IPR012976;	PF01798;PF08156;
TraesCS1B02G376900.1	mitochondrial inner membrane [GO:0005743]; ATP:ADP antiporter activity [GO:0005471]; mitochondrial ADP transmembrane transport [GO:0140021]; mitochondrial ATP transmembrane transport [GO:1990544]	CFC21_008497	ADP/ATP translocase (ADP,ATP carrier protein)	NA	NA	Mitochondrial carrier (TC 2.A.29) family	NA	PTHR45635;PTHR45635:SF31;	IPR002113;IPR002067;IPR018108;IPR023395;	PF00153;
TraesCS1B02G374900.1	nucleus [GO:0005634]; DNA-binding transcription factor activity [GO:0003700]; sequence-specific DNA binding [GO:0043565]; response to stimulus [GO:0050896]	CFC21_008476	WRKY domain-containing protein	NA	NA	NA	NA	PTHR31221:SF112;PTHR31221;	IPR003657;IPR036576;IPR044810;	PF03106;
TraesCS1B02G360500.1	NA	NA	deleted	NA	NA	NA	NA	NA	NA	NA
TraesCS1B02G334100.1	membrane [GO:0016020]; monoatomic ion channel activity [GO:0005216]	CFC21_008070	Cyclic nucleotide-binding domain-containing protein	NA	NA	Cyclic nucleotide-gated cation channel (TC 1.A.1.5) family	NA	PTHR45651;PTHR45651:SF101;	IPR000595;IPR018490;IPR005821;IPR014710;	PF00027;PF00520;
TraesCS1B02G310400.1	membrane [GO:0016020]; lipid binding [GO:0008289]; lipid transport [GO:0006869]	CFC21_007836	Non-specific lipid-transfer protein	NA	NA	Plant LTP family	NA	PTHR33076:SF148;PTHR33076;	IPR036312;IPR016140;IPR000528;	PF00234;
TraesCS1B02G310300.1	extracellular region [GO:0005576]; membrane [GO:0016020]; anatomical structure morphogenesis [GO:0009653]; plant-type cell wall organization [GO:0009664]	CFC21_007835	Expansin	NA	NA	Expansin family, Expansin A subfamily; Expansin family, Expansin B subfamily	NA	PTHR31867;PTHR31867:SF252;	IPR007118;IPR002963;IPR007112;IPR007117;IPR036749;IPR009009;IPR036908;	PF03330;PF01357;
TraesCS1B02G293100.1	apoplast [GO:0048046]; copper ion binding [GO:0005507]; hydroquinone:oxygen oxidoreductase activity [GO:0052716]; oxidoreductase activity [GO:0016491]; lignin catabolic process [GO:0046274]	CFC21_024230	Laccase (EC 1.10.3.2) (Benzenediol:oxygen oxidoreductase) (Diphenol oxidase) (Urishiol oxidase)	NA	1.10.3.2	Multicopper oxidase family	NA	PTHR11709:SF383;PTHR11709;	IPR011707;IPR001117;IPR011706;IPR045087;IPR033138;IPR002355;IPR008972;IPR034288;IPR034285;IPR034289;IPR017761;	PF00394;PF07731;PF07732;
TraesCS1B02G276900.1	extracellular region [GO:0005576]; serine-type endopeptidase inhibitor activity [GO:0004867]	wali6 CFC21_007492	Wali6 protein	wali6	NA	NA	NA	PTHR37378:SF8;PTHR37378;	IPR000877;IPR044167;	NA
TraesCS1B02G276700.1	extracellular region [GO:0005576]; serine-type endopeptidase inhibitor activity [GO:0004867]	CFC21_007490	Bowman-Birk serine protease inhibitors family domain-containing protein	NA	NA	NA	NA	PTHR37378:SF8;PTHR37378;	IPR000877;IPR044167;	NA
TraesCS1B02G257400.1	amyloplast [GO:0009501]; chloroplast [GO:0009507]; chromoplast [GO:0009509]; etioplast [GO:0009513]; proplastid [GO:0009537]; cellular response to light stimulus [GO:0071482]; chloroplast mRNA processing [GO:0010239]; chloroplast organization [GO:0009658]; leaf morphogenesis [GO:0009965]	CFC21_007304	Protein PALE CRESS, chloroplastic	NA	NA	NA	NA	PTHR37219;PTHR37219:SF1;	IPR034563;	NA
TraesCS1B02G225900.1	extracellular region [GO:0005576]; membrane [GO:0016020]; anatomical structure morphogenesis [GO:0009653]; sexual reproduction [GO:0019953]	CFC21_006963	Uncharacterized protein	NA	NA	Expansin family, Expansin B subfamily	NA	PTHR31692:SF19;PTHR31692;	IPR007118;IPR007112;IPR007117;IPR036749;IPR005795;IPR009009;IPR036908;	PF03330;PF01357;
TraesCS1B02G218300.1	membrane [GO:0016020]; S-adenosylmethionine-dependent methyltransferase activity [GO:0008757]; methylation [GO:0032259]; sterol biosynthetic process [GO:0016126]	CFC21_006892	Methyltransferase (EC 2.1.1.-)	NA	2.1.1.-	Class I-like SAM-binding methyltransferase superfamily, Erg6/SMT family	NA	PTHR44742;PTHR44742:SF4;	IPR013216;IPR030384;IPR029063;IPR013705;	PF08241;PF08498;
TraesCS1B02G199600.1	cytoplasm [GO:0005737]; carbon-sulfur lyase activity [GO:0016846]; pyridoxal phosphate binding [GO:0030170]; transsulfuration [GO:0019346]	CFC21_006716	Methionine gamma-lyase	NA	NA	Trans-sulfuration enzymes family	NA	PTHR11808:SF15;PTHR11808;	IPR000277;IPR015424;IPR015421;IPR015422;	PF01053;
TraesCS1B02G199500.1	NA	CFC21_006715	DUF538 domain-containing protein	NA	NA	NA	NA	PTHR31676:SF20;PTHR31676;	IPR036758;IPR007493;	PF04398;
TraesCS1B02G197900.1	alpha,alpha-trehalase activity [GO:0004555]; trehalose catabolic process [GO:0005993]	TRE1	Trehalase (EC 3.2.1.28) (Alpha-trehalose glucohydrolase)	TRE1	3.2.1.28	Glycosyl hydrolase 37 family	NA	PTHR23403;PTHR23403:SF1;	IPR008928;IPR012341;IPR001661;IPR018232;	PF01204;
TraesCS1B02G190600.1	acyltransferase activity, transferring groups other than amino-acyl groups [GO:0016747]	CFC21_006613	Benzyl alcohol O-benzoyltransferase	NA	NA	NA	NA	PTHR31147;PTHR31147:SF64;	IPR023213;	PF02458;
TraesCS1B02G136900.1	NA	CFC21_006054	Uncharacterized protein	NA	NA	NA	NA	PTHR34198:SF27;PTHR34198;	NA	NA
TraesCS1B02G135100.1	plasma membrane [GO:0005886]; calcium ion binding [GO:0005509]; N-acylphosphatidylethanolamine-specific phospholipase D activity [GO:0070290]; phospholipase D activity [GO:0004630]; phosphatidylcholine metabolic process [GO:0046470]; phospholipid catabolic process [GO:0009395]	NA	Phospholipase D (EC 3.1.4.4)	NA	3.1.4.4	Phospholipase D family, C2-PLD subfamily	NA	PTHR18896;PTHR18896:SF67;	IPR000008;IPR035892;IPR001736;IPR024632;IPR015679;IPR011402;	PF00168;PF12357;PF00614;
TraesCS1B02G129300.1	peroxisome [GO:0005777]; acyl-CoA dehydrogenase activity [GO:0003995]; fatty acid beta-oxidation [GO:0006635]	NA	Glutaryl-CoA dehydrogenase	NA	NA	NA	NA	PTHR43188;PTHR43188:SF1;	IPR045008;IPR006089;IPR036250;IPR009075;	PF00441;
TraesCS1B02G118400.1	pyridoxal phosphate binding [GO:0030170]	100822956 BRADI_2g35760v3	Pyridoxal phosphate homeostasis protein (PLP homeostasis protein)	100822956	NA	Pyridoxal phosphate-binding protein YggS/PROSC family	NA	PTHR10146;PTHR10146:SF16;	IPR001608;IPR029066;IPR011078;	PF01168;
TraesCS1B02G101900.1	NA	CFC21_005667	Uncharacterized protein	NA	NA	NA	NA	NA	NA	NA
TraesCS1B02G085200.1	ATP binding [GO:0005524]; ATP hydrolysis activity [GO:0016887]	CFC21_010351	AAA+ ATPase domain-containing protein	NA	NA	NA	NA	PTHR20953;PTHR20953:SF14;	IPR003593;IPR027417;IPR034081;IPR045735;	PF19568;
TraesCS1B02G077500.1	acylglycerol lipase activity [GO:0047372]; phospholipase activity [GO:0004620]; lipid catabolic process [GO:0016042]	CFC21_005414	Patatin (EC 3.1.1.-)	NA	3.1.1.-	Patatin family	NA	PTHR32176:SF27;PTHR32176;	IPR016035;IPR002641;	PF01734;
TraesCS1B02G063800.1	lipid binding [GO:0008289]; lipid transport [GO:0006869]	CFC21_005261	Bifunctional inhibitor/plant lipid transfer protein/seed storage helical domain-containing protein	NA	NA	NA	NA	PTHR33044;PTHR33044:SF256;	IPR036312;IPR016140;IPR043325;IPR000528;	PF14368;
TraesCS1B02G049100.1	NA	NA	deleted	NA	NA	NA	NA	NA	NA	NA
TraesCS1A02G442300.1	heme binding [GO:0020037]; iron ion binding [GO:0005506]; monooxygenase activity [GO:0004497]; oxidoreductase activity, acting on paired donors, with incorporation or reduction of molecular oxygen [GO:0016705]	NA	Flavonoid 3'-hydroxylase	NA	NA	Cytochrome P450 family	NA	PTHR47944;PTHR47944:SF15;	IPR001128;IPR017972;IPR002401;IPR036396;	PF00067;
TraesCS1A02G423100.1	NA	NA	deleted	NA	NA	NA	NA	NA	NA	NA
TraesCS1A02G421600.1	serine-type carboxypeptidase activity [GO:0004185]; proteolysis [GO:0006508]	NA	Carboxypeptidase (EC 3.4.16.-)	NA	3.4.16.-	Peptidase S10 family	NA	PTHR11802:SF513;PTHR11802;	IPR029058;IPR001563;IPR018202;	PF00450;
TraesCS1A02G414500.1	2-oxoglutarate-dependent dioxygenase activity [GO:0016706]; metal ion binding [GO:0046872]	NA	Fe2OG dioxygenase domain-containing protein	NA	NA	Iron/ascorbate-dependent oxidoreductase family	NA	PTHR47990;PTHR47990:SF62;	IPR044861;IPR027443;IPR005123;	PF03171;
TraesCS1A02G414000.1	NA	NA	Uncharacterized protein	NA	NA	NA	NA	PTHR37210;PTHR37210:SF2;	NA	NA
TraesCS1A02G413600.1	zinc ion binding [GO:0008270]	NA	DYW domain-containing protein	NA	NA	NA	NA	PTHR47928:SF109;PTHR47928;	IPR032867;IPR046848;IPR002885;IPR011990;	PF14432;PF20431;PF01535;PF13041;
TraesCS1A02G385600.1	membrane [GO:0016020]; metal ion binding [GO:0046872]	CFC21_013670	Cytochrome b561 and DOMON domain-containing protein	NA	NA	NA	NA	PTHR23130;PTHR23130:SF86;	IPR006593;IPR045266;IPR005018;IPR017214;	PF03188;
TraesCS1A02G357400.1	RNA binding [GO:0003723]; RNA stabilization [GO:0043489]	NA	S1 motif domain-containing protein	NA	NA	NA	NA	PTHR15838;PTHR15838:SF2;	IPR012340;IPR003029;	PF00575;
TraesCS1A02G341300.1	acyltransferase activity, transferring groups other than amino-acyl groups [GO:0016747]	NA	BAHD acyltransferase DCR	NA	NA	NA	NA	PTHR31896:SF75;PTHR31896;	IPR023213;	PF02458;
TraesCS1A02G339700.1	NA	NA	Uncharacterized protein	NA	NA	NA	NA	PTHR31579;PTHR31579:SF46;	IPR006502;	PF04720;
TraesCS1A02G338400.1	heme binding [GO:0020037]; oxygen binding [GO:0019825]	NA	Globin domain-containing protein	NA	NA	Globin family; Plant globin family	NA	PTHR22924;PTHR22924:SF95;	IPR000971;IPR009050;IPR012292;IPR001032;	PF00042;
TraesCS1A02G317500.1	extracellular region [GO:0005576]; IgE binding [GO:0019863]	NA	Globulin	NA	NA	Protease inhibitor I6 (cereal trypsin/alpha-amylase inhibitor) family	NA	PTHR34481:SF9;PTHR34481;	IPR036312;IPR016140;	PF00234;
TraesCS1A02G311100.1	polygalacturonase activity [GO:0004650]; carbohydrate metabolic process [GO:0005975]	NA	Polygalacturonase	NA	NA	Glycosyl hydrolase 28 family	NA	PTHR31375;PTHR31375:SF299;	IPR000743;IPR006626;IPR012334;IPR011050;	PF00295;
TraesCS1A02G304900.1	Golgi apparatus [GO:0005794]; membrane [GO:0016020]; glycosyltransferase activity [GO:0016757]; protein glycosylation [GO:0006486]	NA	Exostosin GT47 domain-containing protein	NA	NA	Glycosyltransferase 47 family	NA	PTHR11062:SF248;PTHR11062;	IPR004263;IPR040911;	PF03016;
TraesCS1A02G297500.1	plasma membrane [GO:0005886]; zinc ion transmembrane transporter activity [GO:0005385]; zinc ion transmembrane transport [GO:0071577]	CFC21_007792	Uncharacterized protein	NA	NA	ZIP transporter (TC 2.A.5) family	NA	PTHR11040:SF67;PTHR11040;	IPR003689;IPR004698;	PF02535;
TraesCS1A02G284900.1	hydrolase activity, hydrolyzing O-glycosyl compounds [GO:0004553]; carbohydrate metabolic process [GO:0005975]	NA	GH18 domain-containing protein	NA	NA	Glycosyl hydrolase 18 family	NA	PTHR46476:SF15;PTHR46476;	IPR000677;IPR001223;IPR001579;IPR017853;	PF00704;
TraesCS1A02G282600.1	cytosol [GO:0005829]; alditol:NADP+ 1-oxidoreductase activity [GO:0004032]	NA	NADP-dependent oxidoreductase domain-containing protein	NA	NA	NA	NA	PTHR11732;PTHR11732:SF520;	IPR020471;IPR044498;IPR018170;IPR023210;IPR036812;	PF00248;
TraesCS1A02G276200.1	hydrolase activity, hydrolyzing O-glycosyl compounds [GO:0004553]; carbohydrate metabolic process [GO:0005975]	TRIUR3_04232	Glucan endo-1,3-beta-glucosidase 14	NA	NA	Glycosyl hydrolase 17 family	NA	PTHR32227:SF236;PTHR32227;	IPR000490;IPR044965;IPR017853;	PF00332;
TraesCS1A02G272000.1	serine-type endopeptidase activity [GO:0004252]; proteolysis [GO:0006508]	NA	Subtilisin-like protease	NA	NA	Peptidase S8 family	NA	PTHR10795:SF585;PTHR10795;	IPR000209;IPR036852;IPR023828;IPR015500;IPR034197;IPR010259;IPR037045;IPR045051;IPR041469;	PF17766;PF05922;PF00082;
TraesCS1A02G266000.1	phospholipase A1 activity [GO:0008970]; lipid catabolic process [GO:0016042]	NA	Phospholipase A1 (EC 3.1.1.-)	NA	3.1.1.-	AB hydrolase superfamily, Lipase family	NA	PTHR31828:SF39;PTHR31828;	IPR029058;IPR002921;IPR033556;	PF01764;
TraesCS1A02G265700.1	extracellular region [GO:0005576]; serine-type endopeptidase inhibitor activity [GO:0004867]	NA	Bowman-Birk serine protease inhibitors family domain-containing protein	NA	NA	NA	NA	PTHR37378:SF8;PTHR37378;	IPR000877;IPR044167;	NA
TraesCS1A02G265200.1	plasma membrane [GO:0005886]; sugar transmembrane transporter activity [GO:0051119]; carbohydrate transport [GO:0008643]	NA	Bidirectional sugar transporter SWEET	NA	NA	SWEET sugar transporter family	NA	PTHR10791:SF129;PTHR10791;	IPR047664;IPR004316;	PF03083;
TraesCS1A02G259800.1	lysosome [GO:0005764]; membrane [GO:0016020]; beta-N-acetylglucosaminidase activity [GO:0016231]; beta-N-acetylhexosaminidase activity [GO:0004563]; N-acetyl-beta-D-galactosaminidase activity [GO:0102148]; carbohydrate metabolic process [GO:0005975]; ganglioside catabolic process [GO:0006689]; glycosaminoglycan metabolic process [GO:0030203]	NA	Beta-hexosaminidase (EC 3.2.1.52)	NA	3.2.1.52	Glycosyl hydrolase 20 family	NA	PTHR22600;PTHR22600:SF21;	IPR025705;IPR015883;IPR017853;IPR029018;IPR029019;	PF00728;PF14845;
TraesCS1A02G239600.1	cytoplasm [GO:0005737]; plasma membrane [GO:0005886]; calcium ion binding [GO:0005509]; calcium-dependent phospholipid binding [GO:0005544]; phosphatidylserine binding [GO:0001786]	NA	Annexin	NA	NA	NA	NA	PTHR10502;PTHR10502:SF241;	IPR018502;IPR037104;	PF00191;
TraesCS1A02G215500.1	amylopectin maltohydrolase activity [GO:0102229]; beta-amylase activity [GO:0016161]; polysaccharide catabolic process [GO:0000272]	NA	Beta-amylase (EC 3.2.1.2)	NA	3.2.1.2	Glycosyl hydrolase 14 family	NA	PTHR31352;PTHR31352:SF1;	IPR001554;IPR018238;IPR017853;	PF01373;
TraesCS1A02G212000.1	extracellular region [GO:0005576]; anatomical structure morphogenesis [GO:0009653]; sexual reproduction [GO:0019953]	NA	Uncharacterized protein	NA	NA	Expansin family, Expansin B subfamily	NA	PTHR31692;PTHR31692:SF12;	IPR007118;IPR007112;IPR007117;IPR036749;IPR005795;IPR009009;IPR036908;	PF03330;PF01357;
TraesCS1A02G207900.1	NA	NA	RING-type E3 ubiquitin transferase (EC 2.3.2.27)	NA	2.3.2.27	NA	NA	PTHR45647;PTHR45647:SF3;	IPR014729;	NA
TraesCS1A02G184000.1	NA	NA	Membrane-associated kinase regulator 6	NA	NA	NA	NA	PTHR34576:SF5;PTHR34576;	IPR044699;	NA
TraesCS1A02G181000.1	cytoplasm [GO:0005737]; carbon-sulfur lyase activity [GO:0016846]; pyridoxal phosphate binding [GO:0030170]; transsulfuration [GO:0019346]	NA	Methionine gamma-lyase	NA	NA	Trans-sulfuration enzymes family	NA	PTHR11808:SF15;PTHR11808;	IPR000277;IPR015424;IPR015421;IPR015422;	PF01053;
TraesCS1A02G145800.1	dioxygenase activity [GO:0051213]	NA	2-oxoadipate dioxygenase/decarboxylase (EC 1.13.11.93) (2-hydroxyglutarate synthase)	NA	1.13.11.93	2-oxoadipate dioxygenase/decarboxylase family	NA	PTHR31136;PTHR31136:SF5;	IPR009770;	PF07063;PF21723;
TraesCS1A02G143400.1	nucleolus [GO:0005730]; nucleoplasm [GO:0005654]; nucleus [GO:0005634]; preribosome, large subunit precursor [GO:0030687]; ATP binding [GO:0005524]; ATP hydrolysis activity [GO:0016887]; ribosomal large subunit export from nucleus [GO:0000055]	NA	Midasin	NA	NA	Midasin family	NA	PTHR48103:SF2;PTHR48103;	IPR003593;IPR040848;IPR011704;IPR048617;IPR012099;IPR041190;IPR027417;IPR025662;IPR002035;IPR036465;	PF07728;PF17865;PF17867;PF21108;
TraesCS1A02G117000.1	NA	NA	Uncharacterized protein	NA	NA	NA	NA	PTHR34198:SF24;PTHR34198;	NA	NA
TraesCS1A02G115700.1	NA	NA	VOC domain-containing protein	NA	NA	NA	NA	PTHR46142;PTHR46142:SF3;	IPR029068;IPR004360;IPR037523;	PF00903;
TraesCS1A02G107500.1	plasma membrane [GO:0005886]; plant-type secondary cell wall biogenesis [GO:0009834]	NA	Fasciclin-like protein FLA16	NA	NA	Fasciclin-like AGP family	NA	PTHR32077;PTHR32077:SF65;	IPR036378;IPR000782;IPR045003;	PF02469;
TraesCS1A02G103900.1	plasma membrane [GO:0005886]; ATP binding [GO:0005524]; protein kinase activity [GO:0004672]; phosphorylation [GO:0016310]	NA	Protein kinase domain-containing protein	NA	NA	Protein kinase superfamily, Ser/Thr protein kinase family	NA	PTHR48056;PTHR48056:SF41;	IPR011009;IPR001611;IPR032675;IPR013210;IPR000719;IPR017441;IPR008271;	PF00560;PF13855;PF08263;PF00069;
TraesCS1A02G010200.1	actin cytoskeleton [GO:0015629]; cytoplasm [GO:0005737]; actin filament binding [GO:0051015]; mannan endo-1,4-beta-mannosidase activity [GO:0016985]; actin filament bundle assembly [GO:0051017]; carbohydrate metabolic process [GO:0005975]; cell migration [GO:0016477]; establishment or maintenance of cell polarity [GO:0007163]	NA	Glycoside hydrolase family 5 domain-containing protein	NA	NA	Glycosyl hydrolase 5 (cellulase A) family	NA	PTHR10551;PTHR10551:SF31;	IPR008999;IPR010431;IPR001547;IPR018087;IPR017853;	PF00150;
TraesCS3A02G009300.1	ADP binding [GO:0043531]; defense response [GO:0006952]; response to other organism [GO:0051707]	CFC21_033328	NB-ARC domain-containing protein	NA	NA	NBS-LRR family	NA	PTHR19338:SF30;PTHR19338;		PF00931;PF18052;
TraesCS2A02G491300.1	membrane [GO:0016020]; ATP binding [GO:0005524]; protein serine/threonine kinase activity [GO:0004674]	CFC21_019297	non-specific serine/threonine protein kinase (EC 2.7.11.1)	NA	2.7.11.1		NA	PTHR27008;PTHR27008:SF413;		PF00560;PF13855;PF08263;PF07714;
TraesCS7B02G283300.1	serine-type endopeptidase activity [GO:0004252]; proteolysis [GO:0006508]	CFC21_103968	Subtilisin-like protease	NA	NA		NA	PTHR10795;PTHR10795:SF594;		PF17766;PF05922;PF02225;PF00082;
TraesCS2D02G004900.1	NA	NA	deleted	NA	NA		NA	NA		NA
TraesCS6A02G002500.1	ribosome binding [GO:0043022]; translation initiation factor activity [GO:0003743]; ribosome disassembly [GO:0032790]	NA	Translation initiation factor 3 N-terminal domain-containing protein	NA	NA		NA	PTHR10938;PTHR10938:SF4;		PF05198;
TraesCS7D02G370400.1	extracellular region [GO:0005576]; heme binding [GO:0020037]; lactoperoxidase activity [GO:0140825]; metal ion binding [GO:0046872]; hydrogen peroxide catabolic process [GO:0042744]; response to oxidative stress [GO:0006979]	CFC21_110180	Peroxidase (EC 1.11.1.7)	NA	1.11.1.7		NA	PTHR31388:SF187;PTHR31388;		PF00141;
TraesCS5D02G044300.1	ADP binding [GO:0043531]; defense response to other organism [GO:0098542]	NA	Putative disease resistance RPP13-like protein 1	NA	NA	NBS-LRR family	NA	PTHR23155;PTHR23155:SF1045;		PF00931;PF18052;
						16
						10
						10

## Sheet: Supplemenatry Table 5
Table S5. Major GO terms associated with miRNA target genes in spot blotch resistant wheat genotype IC566637
GO_ID	GO Term	GO_Category	Gene Count
GO:0005975	carbohydrate metabolic process	Biological Process	802
GO:0006979	response to oxidative stress	Biological Process	444
GO:0042744	hydrogen peroxide catabolic process	Biological Process	400
GO:0015074	DNA integration	Biological Process	372
GO:0055085	transmembrane transport	Biological Process	319
GO:0071555	cell wall organization	Biological Process	303
GO:0048544	recognition of pollen	Biological Process	249
GO:0009734	auxin-activated signaling pathway	Biological Process	242
GO:0006629	lipid metabolic process	Biological Process	220
GO:0015031	protein transport	Biological Process	219
GO:0006412	translation	Biological Process	217
GO:0006351	transcription, DNA-templated	Biological Process	212
GO:0006511	ubiquitin-dependent protein catabolic process	Biological Process	187
GO:0006886	intracellular protein transport	Biological Process	173
GO:0009058	biosynthetic process	Biological Process	170
GO:0006396	RNA processing	Biological Process	143
GO:0006633	fatty acid biosynthetic process	Biological Process	141
GO:0006887	exocytosis	Biological Process	141
GO:0016579	protein deubiquitination	Biological Process	139
GO:0016021	integral component of membrane	Cellular component	5500
GO:0005634	nucleus	Cellular component	3778
GO:0005576	extracellular region	Cellular component	651
GO:0000943	retrotransposon nucleocapsid	Cellular component	375
GO:0005737	cytoplasm	Cellular component	334
GO:0005886	plasma membrane	Cellular component	251
GO:0005887	membrane	Cellular component	237
GO:0005888	ATP binding	Molecular Function	5172
GO:0005889	DNA binding	Molecular Function	2689
GO:0005890	metal ion binding	Molecular Function	2217
GO:0005891	protein kinase activity	Molecular Function	2095
GO:0005892	nucleic acid binding	Molecular Function	1233
GO:0005893	zinc ion binding	Molecular Function	1193
GO:0005894	sequence-specific DNA binding transcription factor activity	Molecular Function	1189
GO:0005895	heme binding	Molecular Function	1124
GO:0005896	protein serine/threonine kinase activity	Molecular Function	1077
GO:0005897	ADP binding	Molecular Function	1034
GO:0005898	RNA binding	Molecular Function	887
GO:0005899	iron ion binding	Molecular Function	810
GO:0005900	oxidoreductase activity	Molecular Function	743
GO:0005901	transmembrane transporter activity	Molecular Function	719
GO:0005902	oxidoreductase activity	Molecular Function	708

## Sheet: Supplementary Table 6
Table S6. Major GO Terms associated with miRNA target genes in spot blotch susceptible wheat variety Agra Local
GO_ID	GO Term	GO_Category	Gene Count
GO:0006355	regulation of transcription, DNA-templated	Biological Process	1539
GO:0005975	carbohydrate metabolic process	Biological Process	919
GO:0006979	response to oxidative stress	Biological Process	503
GO:0015074	DNA integration	Biological Process	490
GO:0042744	hydrogen peroxide catabolic process	Biological Process	468
GO:0048544	recognition of pollen	Biological Process	387
GO:0071555	cell wall organization	Biological Process	377
GO:0055085	transmembrane transport	Biological Process	305
GO:0006629	lipid metabolic process	Biological Process	293
GO:0015031	protein transport	Biological Process	234
GO:0009734	auxin-activated signaling pathway	Biological Process	215
GO:0006412	translation	Biological Process	213
GO:0006511	ubiquitin-dependent protein catabolic process	Biological Process	210
GO:0006351	transcription, DNA-templated	Biological Process	208
GO:0009058	biosynthetic process	Biological Process	180
GO:0006886	intracellular protein transport	Biological Process	177
GO:0016021	integral component of membrane	Cellular component	12067
GO:0005634	nucleus	Cellular component	3965
GO:0005576	extracellular region	Cellular component	818
GO:0005737	cytoplasm	Cellular component	373
GO:0000943	retrotransposon nucleocapsid	Cellular component	371
GO:0005886	plasma membrane	Cellular component	324
GO:0016020	membrane	Cellular component	301
GO:0005524	ATP binding	Molecular Function	5908
GO:0003677	DNA binding	Molecular Function	2728
GO:0004672	protein kinase activity	Molecular Function	2383
GO:0046872	metal ion binding	Molecular Function	2333
GO:0003700	sequence-specific DNA binding transcription factor activity	Molecular Function	1417
GO:0003676	nucleic acid binding	Molecular Function	1406
GO:0020037	heme binding	Molecular Function	1396
GO:0008270	zinc ion binding	Molecular Function	1317
GO:0043531	ADP binding	Molecular Function	1294
GO:0004674	protein serine/threonine kinase activity	Molecular Function	1282
GO:0005506	iron ion binding	Molecular Function	981
GO:0022857	transmembrane transporter activity	Molecular Function	922
GO:0003723	RNA binding	Molecular Function	913
GO:0016705	oxidoreductase activity, acting on paired donors, with incorporation or reduction of molecular oxygen	Molecular Function	863
GO:0016491	oxidoreductase activity	Molecular Function	825
GO:0004553	hydrolase activity, hydrolyzing O-glycosyl compounds	Molecular Function	690

## Sheet: Supplementary Table 7
Table S7. List of predicted target genes corresponding to differentually expressed (DE) miRNAs in resistant IC566637 and suscpetible Agra Local after infection with B. sorokiniana
Variety/Genotype	miRNA	miRNA ID	Target ID	Protein name for target gene
IC566637	ata-miR9776-5p	MIMAT0037216 Aegilops tauschii miR9776-5p	TraesCS7D02G372100.1	Nudix hydrolase domain-containing protein
			TraesCS5D02G089200.1	Uncharacterized protein
			TraesCS3D02G087400.1	Enoyl reductase (ER) domain-containing protein
			TraesCS5B02G217200.1	Glutamate receptor
			TraesCS5D02G226100.1	Glutamate receptor
	osa-miR1432-5p	MIMAT0005966 Oryza sativa miR1432-5p	TraesCS1A02G207900.1	RING-type E3 ubiquitin transferase (EC 2.3.2.27)
	ath-miR8175		TraesCS7D02G044600.1	Uncharacterized protein
			TraesCS2A02G029900.1	Uncharacterized protein
			TraesCS6B02G296400.1	deleted
			TraesCS2B02G445500.1	Ent-copalyl diphosphate synthase
			TraesCS2B02G509700.1	H(+)/Pi cotransporter
			TraesCS5B02G471000.1	Glycosyltransferase (EC 2.4.1.-)
			TraesCS3A02G390000.1	F-box domain-containing protein
			TraesCS1D02G191100.1	Glutathione S-transferase (EC 2.5.1.18)
			TraesCS1D02G084200.1	Transcription factor PIF3
	ata-miR5181-3p	MIMAT0037145 Aegilops tauschii miR5181-3p	TraesCS2A02G151900.1	Uncharacterized protein
	tae-miR9776	MIMAT0036988 Triticum aestivum miR9776	TraesCS5B02G350100.1	DUF4220 domain-containing protein
			TraesCS5B02G215300.1	FLZ-type domain-containing protein
			TraesCS6B02G440600.1	Leucine-rich repeat-containing N-terminal plant-type domain-containing protein
			TraesCS6A02G047100.1	GMP synthase [glutamine-hydrolyzing] (EC 6.3.5.2) (Glutamine amidotransferase)
			TraesCS7A02G336400.1	NA
			TraesCS1B02G481500.1	NA
			TraesCSU02G205900.1	NA
			TraesCSU02G246000.1	O-methyltransferase domain-containing protein
			TraesCSU02G253900.1	O-methyltransferase domain-containing protein
			TraesCS6D02G325100.1	Alpha-aminoadipic semialdehyde synthase
			TraesCS5D02G288900.1	Subtilisin-chymotrypsin inhibitor-2A
			TraesCS1B02G481300.1	NA
	tae-miR9666b-3p	MIMAT0035813 Triticum aestivum miR9666b-3p	TraesCS1D02G426800.1	NA
			TraesCS5A02G022100.1	GATA-type domain-containing protein
			TraesCS5D02G420800.1	NAC domain-containing protein
			TraesCS5D02G421100.1	NAC domain-containing protein
	bdi-miR9493	MIMAT0035502 Brachypodium distachyon miR9493	TraesCS6B02G281900.1	deleted
	ata-miR1432-5p	MIMAT0037214 Aegilops tauschii miR1432-5p	TraesCS3A02G235500.1	GDSL esterase/lipase
			TraesCS1A02G413600.1	DYW domain-containing protein
			TraesCS2A02G410000.1	Glycosyltransferase (EC 2.4.1.-)
			TraesCS5D02G257000.1	ABC transporter domain-containing protein
			TraesCSU02G008700.1	Ent-kaurene synthase like 1
			TraesCS3D02G033800.1	Bowman-Birk type trypsin inhibitor
	hvu-miR6191	MIMAT0024816 Hordeum vulgare miR6191	TraesCS1A02G143400.1	Midasin
	bdi-miR319b-3p	MIMAT0020761 Brachypodium distachyon miR319b-3p	TraesCS2A02G478600.1	Uncharacterized protein
	tae-miR1137b-5p	MIMAT0035774 Triticum aestivum miR1137b-5p	TraesCS7A02G244700.1	Dilute domain-containing protein
			TraesCS6B02G024900.1	Nitrate reductase
	bdi-miR5174e-5p.	MIMAT0030067 Brachypodium distachyon miR5174e-5p.2	TraesCS5D02G427200.1	Uncharacterized protein
			TraesCS7A02G367900.1	Uncharacterized protein
			TraesCS3D02G133100.1	glutathione transferase (EC 2.5.1.18)
	gma-miR393i	MIMAT0024916 Glycine max miR393i	TraesCS4B02G280900.1	beta-galactosidase (EC 3.2.1.23)
			TraesCS6D02G359300.1	Protein SRG1
	tae-miR1134	MIMAT0005369 Triticum aestivum miR1134	TraesCS3B02G310400.1	rRNA methyltransferase 1, mitochondrial
			TraesCS3D02G276500.1	rRNA methyltransferase 1, mitochondrial
			TraesCS6D02G108000.1	CCT domain-containing protein
			TraesCS6A02G118000.1	CCT domain-containing protein
			TraesCS1B02G379200.1	Nop domain-containing protein
			TraesCS2A02G151900.1	Uncharacterized protein
			TraesCS5B02G496300.1	Uncharacterized protein
			TraesCS4A02G331100.1	ABC transporter domain-containing protein
			TraesCS5D02G452500.1	deleted
	ath-miR169h	MIMAT0000913 Arabidopsis thaliana miR169h	TraesCS7B02G125500.1	CCT domain-containing protein
	tae-miR167c-5p	MIMAT0035789 Triticum aestivum miR167c-5p	TraesCS2B02G626700.1	Uncharacterized protein
			TraesCS2B02G178100.1	Pectin acetylesterase (EC 3.1.1.-)
			TraesCS2D02G158400.1	Pectin acetylesterase (EC 3.1.1.-)
			TraesCS2A02G307300.1	Ribosome maturation factor RimP N-terminal domain-containing protein
			TraesCS5B02G291100.1	NA
	osa-miR156l-5p	MIMAT0001021 Oryza sativa miR156l-5p	TraesCS6B02G039500.1	Allene oxide synthase
	zma-miR159i-3p	MIMAT0013978 Zea mays miR159i-3p	TraesCS5A02G022100.1	GATA-type domain-containing protein
			TraesCS2B02G595200.1	Smr domain-containing protein
	osa-miR164d	MIMAT0001034 Oryza sativa miR164d	TraesCS3D02G148300.1	sterol 22-desaturase (EC 1.14.19.41) (C-22 sterol desaturase)
	hvu-miR5049d	MIMAT0024813 Hordeum vulgare miR5049d	TraesCS1A02G385600.1	Cytochrome b561 and DOMON domain-containing protein
			TraesCS1B02G257400.1	Protein PALE CRESS, chloroplastic
	tae-miR7757-5p	MIMAT0035800 Triticum aestivum miR7757-5p	TraesCS2A02G023400.1	Putative disease resistance RPP13-like protein 2
			TraesCS2D02G024500.1	NA
			TraesCS2D02G024500.2	NB-ARC domain-containing protein
	ath-miR395a	MIMAT0000938 Arabidopsis thaliana miR395a	TraesCS4A02G043500.1	NA
	zma-miR159c-5p	MIMAT0015178 Zea mays miR159c-5p	TraesCS6A02G285800.1	Ethylene receptor
			TraesCS7A02G254400.1	Calcium-transporting ATPase (EC 7.2.2.10)
			TraesCS5B02G157000.1	non-specific serine/threonine protein kinase (EC 2.7.11.1)
	cpa-miR160d	MIMAT0031787 Carica papaya miR160d	TraesCS4D02G358100.1	Peptidase C14 caspase domain-containing protein
			TraesCS4A02G293200.1	Pentacotripeptide-repeat region of PRORP domain-containing protein
	hvu-miR6214	MIMAT0024842 Hordeum vulgare miR6214	TraesCS4A02G064200.1	Protein kinase domain-containing protein
			TraesCS4D02G241100.1	Protein kinase domain-containing protein
			TraesCS3D02G043500.2	deleted
			TraesCS2B02G509700.1	H(+)/Pi cotransporter
			TraesCS3D02G514300.1	NAD-dependent epimerase/dehydratase domain-containing protein
			TraesCS2D02G000300.1	protein-serine/threonine phosphatase (EC 3.1.3.16)
			TraesCS7B02G206900.1	NADH:ubiquinone reductase (non-electrogenic) (EC 1.6.5.9)
			TraesCS2B02G125600.1	Peroxidase (EC 1.11.1.7)
			TraesCS2B02G182000.1	EF-hand domain-containing protein
			TraesCS3B02G375100.1	Trans-cinnamate 4-monooxygenase
	tae-miR1137a	MIMAT0005372 Triticum aestivum miR1137a	TraesCS7A02G244700.1	Dilute domain-containing protein
	gma-miR395i	MIMAT0024921 Glycine max miR395i	TraesCS4A02G043500.1	NA
	osa-miR169e	MIMAT0001050 Oryza sativa miR169e	TraesCS7B02G125500.1	CCT domain-containing protein
			TraesCS3B02G008700.1	AT5G47720 protein
	tae-miR9664-3p	MIMAT0035775 Triticum aestivum miR9664-3p	TraesCS6A02G051400.1	Pentacotripeptide-repeat region of PRORP domain-containing protein
			TraesCS5D02G207400.1	AN1-type domain-containing protein
			TraesCS1D02G222800.1	Fe2OG dioxygenase domain-containing protein
			TraesCS5A02G215200.1	Protein kinase domain-containing protein
			TraesCS5D02G084300.1	Cytochrome P450
	ata-miR169c-3p	MIMAT0037137 Aegilops tauschii miR169c-3p	TraesCS6D02G017000.2	deleted
			TraesCS7B02G007800.2	deleted
	tae-miR5175-5p	MIMAT0035792 Triticum aestivum miR5175-5p	TraesCS5A02G411700.1	NAC domain-containing protein
			TraesCS5D02G420800.1	NAC domain-containing protein
	ath-miR167d	MIMAT0000905 Arabidopsis thaliana miR167d	TraesCS7D02G100000.1	Apyrase
	vvi-miR156e	MIMAT0005644 Vitis vinifera miR156e	TraesCS1D02G246100.1	Protein PALE CRESS, chloroplastic
			TraesCS7D02G440000.1	NAD-dependent epimerase/dehydratase domain-containing protein
			TraesCS3A02G422100.1	Methanethiol oxidase (EC 1.8.3.4)
	osa-miR444e	MIMAT0005975 Oryza sativa miR444e	TraesCS5B02G571100.1	Rhodanese domain-containing protein
			TraesCS7A02G072900.1	Uncharacterized protein
	osa-miR1848	MIMAT0007768 Oryza sativa miR1848	TraesCS2D02G046200.1	NA
			TraesCS1A02G282600.1	NADP-dependent oxidoreductase domain-containing protein
			TraesCS6D02G320800.1	NA
			TraesCS3B02G372300.1	Protein LURP-one-related 8
			TraesCS7D02G180900.1	Uncharacterized protein
			TraesCS5D02G084200.1	Cytochrome P450
			TraesCS3B02G119800.1	pyruvate decarboxylase (EC 4.1.1.1)
			TraesCS5B02G309300.1	alpha-L-fucosidase (EC 3.2.1.51)
			TraesCS3A02G235900.1	Trichome birefringence-like C-terminal domain-containing protein
			TraesCS1D02G037900.1	Chalcone-flavonone isomerase family protein
			TraesCS7D02G270400.1	RHOMBOID-like protein (EC 3.4.21.105)
			TraesCS1D02G252400.1	Uncharacterized protein
			TraesCS3D02G103900.1	PET hydrolase-like domain-containing protein
			TraesCS7A02G376800.1	Thiamine thiazole synthase, chloroplastic (Thiazole biosynthetic enzyme) (EC 2.4.2.60)
			TraesCS2A02G313500.1	3-oxoacyl-[acyl-carrier-protein] synthase
			TraesCS2B02G332300.1	NA
			TraesCS2D02G312000.1	3-oxoacyl-[acyl-carrier-protein] synthase
			TraesCS5A02G426600.1	deleted
			TraesCS5B02G428500.1	FAS1 domain-containing protein
			TraesCS2D02G292400.1	Ferredoxin
			TraesCS3B02G258400.1	ZF-HD dimerization-type domain-containing protein
			TraesCS1A02G335200.1	NA
			TraesCS2D02G193100.1	Uncharacterized protein
			TraesCS2B02G432500.1	Plastid lipid-associated protein/fibrillin conserved domain-containing protein
			TraesCS3B02G608500.1	Tonoplast intrinsic protein
			TraesCS2A02G330600.1	DCL protein
			TraesCS2D02G332200.1	Uncharacterized protein
			TraesCS5A02G109100.1	Uncharacterized protein
			TraesCS7A02G534400.1	RNA-binding S4 domain-containing protein
			TraesCS7B02G451500.1	RNA-binding S4 domain-containing protein
			TraesCS3D02G374600.1	Pectinesterase inhibitor domain-containing protein
			TraesCS1A02G259800.1	Beta-hexosaminidase (EC 3.2.1.52)
			TraesCS5A02G262000.1	NA
			TraesCS7D02G381700.1	FLZ-type domain-containing protein
			TraesCS1D02G111600.1	FAS1 domain-containing protein
			TraesCS6D02G282900.1	Pentacotripeptide-repeat region of PRORP domain-containing protein
			TraesCS2B02G410100.1	Pentacotripeptide-repeat region of PRORP domain-containing protein
			TraesCS1B02G360500.1	deleted
			TraesCS7A02G269900.1	Putative aconitate hydratase, cytoplasmic
			TraesCS7B02G278200.1	Thiamine thiazole synthase, chloroplastic (Thiazole biosynthetic enzyme) (EC 2.4.2.60)
			TraesCS4D02G241100.1	Protein kinase domain-containing protein
			TraesCS1D02G120500.1	Leucine-rich repeat-containing N-terminal plant-type domain-containing protein
			TraesCS7A02G385100.1	FLZ-type domain-containing protein
			TraesCS3D02G428100.1	deleted
			TraesCS7D02G460900.1	Neprosin domain-containing protein
			TraesCS6A02G386300.1	RRM domain-containing protein
			TraesCS6D02G370900.1	RRM domain-containing protein
			TraesCS5B02G367300.1	Wall-associated receptor kinase galacturonan-binding domain-containing protein
			TraesCS1B02G424900.1	FAS1 domain-containing protein
			TraesCS1D02G350200.1	Glycosyltransferase (EC 2.4.1.-)
			TraesCS2D02G528800.1	DNA polymerase I
			TraesCS5B02G244000.1	GRAM domain-containing protein
			TraesCS5D02G253400.1	GRAM domain-containing protein
			TraesCS6A02G303300.1	Pentacotripeptide-repeat region of PRORP domain-containing protein
			TraesCS5A02G524200.1	Beta-glucanase (EC 3.2.1.73) (1,3-1,4-beta-D-glucan 4-glucanohydrolase) (Endo-beta-1,3-1,4 glucanase) (Lichenase)
			TraesCS6D02G095500.1	Ribosomal RNA small subunit methyltransferase H
			TraesCS7B02G330700.1	DUF4408 domain-containing protein
			TraesCS7D02G422400.1	DUF4408 domain-containing protein
			TraesCS2A02G509600.1	Protein kinase domain-containing protein
			TraesCS5B02G382300.1	Lipoxygenase (EC 1.13.11.-)
			TraesCS2D02G530100.1	Aluminum resistance protein
			TraesCS7A02G523400.1	Cytochrome P450
			TraesCS3D02G545300.1	Uncharacterized protein
			TraesCS5B02G128200.1	Retrotransposon protein, putative, unclassified, expressed
			TraesCS6A02G136500.1	Peroxidase (EC 1.11.1.7)
			TraesCS7D02G217700.1	Glycosyltransferase (EC 2.4.1.-)
			TraesCS3A02G375400.1	deleted
			TraesCS7D02G242200.1	Uncharacterized protein
			TraesCS3B02G124400.1	TRAM domain-containing protein
			TraesCS3D02G342900.1	Thioredoxin domain-containing protein
			TraesCS7A02G349400.1	VQ domain-containing protein
			TraesCS5A02G173800.1	deleted
			TraesCS3D02G105500.1	FAS1 domain-containing protein
			TraesCS2D02G210400.1	Uncharacterized secreted protein
			TraesCS4D02G348400.1	Beta-glucanase (EC 3.2.1.73) (1,3-1,4-beta-D-glucan 4-glucanohydrolase) (Endo-beta-1,3-1,4 glucanase) (Lichenase)
			TraesCS1B02G199500.1	DUF538 domain-containing protein
			TraesCS2B02G108200.1	protein-serine/threonine phosphatase (EC 3.1.3.16)
			TraesCS7D02G044600.1	Uncharacterized protein
			TraesCS4D02G366200.1	Glycosyltransferase (EC 2.4.1.-)
			TraesCS5A02G543000.1	Glycosyltransferase (EC 2.4.1.-)
			TraesCS4A02G007000.1	Pentacotripeptide-repeat region of PRORP domain-containing protein
			TraesCS4B02G298000.1	Pentacotripeptide-repeat region of PRORP domain-containing protein
			TraesCS4A02G442100.1	BAG domain-containing protein
			TraesCS6D02G104000.1	C2 domain-containing protein
			TraesCS7D02G048000.1	Peptidase A1 domain-containing protein
			TraesCS2A02G401800.1	SIS domain-containing protein
			TraesCS6A02G110400.1	NA
			TraesCS6B02G138700.1	Predicted pectin lyase-like family protein with X8 domain
			TraesCS7D02G344000.1	Putative polyprotein
			TraesCS4A02G090900.1	deleted
			TraesCS4B02G213800.1	B-keto acyl reductase
			TraesCS6B02G024900.1	Nitrate reductase
			TraesCS5D02G556400.1	Pentacotripeptide-repeat region of PRORP domain-containing protein
			TraesCS3A02G028700.1	Lecithin-cholesterol acyltransferase-like 1
			TraesCS1A02G341300.1	BAHD acyltransferase DCR
			TraesCS5A02G075000.1	Pentatricopeptide repeat-containing protein
			TraesCS5B02G081400.1	Pentatricopeptide repeat-containing protein
			TraesCS2D02G181200.1	Uncharacterized protein
			TraesCS7B02G233400.1	VQ domain-containing protein
			TraesCS3D02G540200.1	Uncharacterized protein
			TraesCS2A02G248800.1	FAS1 domain-containing protein
			TraesCS5B02G260100.1	NA
			TraesCS2D02G552200.1	Two-component response regulator ARR9
			TraesCS5B02G280800.1	O-methyltransferase ZRP4
			TraesCS5A02G030100.1	HMA domain-containing protein
			TraesCS5D02G468600.1	Phytocyanin domain-containing protein
			TraesCS2D02G207200.1	Leucine-rich repeat-containing N-terminal plant-type domain-containing protein
			TraesCS5B02G496300.1	Uncharacterized protein
			TraesCS4A02G218400.1	aldehyde oxygenase (deformylating) (EC 4.1.99.5)
			TraesCS4D02G093600.1	aldehyde oxygenase (deformylating) (EC 4.1.99.5)
			TraesCS5A02G444300.1	H15 domain-containing protein
			TraesCS1B02G462200.1	SET domain-containing protein
			TraesCS6B02G344600.1	Cyanobacterial aminoacyl-tRNA synthetase CAAD domain-containing protein
			TraesCS2A02G125500.1	Nucleolar protein 56
			TraesCS2D02G128600.1	deleted
			TraesCS7A02G355700.1	Uncharacterized protein
			TraesCS4B02G225500.1	3-ketoacyl-CoA synthase (EC 2.3.1.-)
			TraesCS6D02G293900.1	Cyanobacterial aminoacyl-tRNA synthetase CAAD domain-containing protein
			TraesCS4A02G420600.1	Magnesium-protoporphyrin IX methyltransferase C-terminal domain-containing protein
			TraesCS7D02G062900.1	Magnesium-protoporphyrin IX methyltransferase C-terminal domain-containing protein
			TraesCS5A02G212800.1	Protein TIFY (Jasmonate ZIM domain-containing protein)
			TraesCS3D02G211600.1	Protein CHUP1, chloroplastic
			TraesCS7D02G367200.1	Uncharacterized protein
			TraesCS4B02G367500.1	Bifunctional inhibitor/plant lipid transfer protein/seed storage helical domain-containing protein
			TraesCS7A02G093900.1	Chalcone synthase
			TraesCS6D02G401100.1	Pentacotripeptide-repeat region of PRORP domain-containing protein
			TraesCS5D02G319700.1	GXM1
			TraesCS3A02G179400.1	Transmembrane protein 136
			TraesCS3B02G209100.1	deleted
			TraesCS2D02G231000.1	Methionine aminopeptidase 1B, chloroplastic
			TraesCS4B02G085100.1	Uncharacterized protein
			TraesCS2B02G609800.1	NA
			TraesCS2A02G205300.1	Late embryogenesis abundant protein LEA-2 subgroup domain-containing protein
			TraesCS2B02G232700.1	Late embryogenesis abundant protein LEA-2 subgroup domain-containing protein
			TraesCS2D02G210700.1	Late embryogenesis abundant protein LEA-2 subgroup domain-containing protein
			TraesCS2A02G413700.1	Plastid lipid-associated protein/fibrillin conserved domain-containing protein
			TraesCS6A02G118000.1	CCT domain-containing protein
			TraesCS6D02G108000.1	CCT domain-containing protein
			TraesCS3A02G526600.1	LUX-A (PHYTOCLOCK 1)
			TraesCS3B02G594300.1	LUX-B (PHYTOCLOCK 1)
			TraesCS6B02G345500.1	Uncharacterized protein
			TraesCS1B02G293100.1	Laccase (EC 1.10.3.2) (Benzenediol:oxygen oxidoreductase) (Diphenol oxidase) (Urishiol oxidase)
			TraesCS1A02G107500.1	Fasciclin-like protein FLA16
			TraesCS1D02G215400.1	Expansin EXPB1
			TraesCS7D02G279300.1	dihydroxy-acid dehydratase (EC 4.2.1.9)
			TraesCS1D02G409700.1	RimM N-terminal domain-containing protein
			TraesCS2B02G215100.1	Omega-hydroxypalmitate O-feruloyl transferase
			TraesCS1A02G272000.1	Subtilisin-like protease
			TraesCS1D02G272900.1	Subtilisin-like protease
			TraesCS1D02G421000.1	DYW domain-containing protein
			TraesCS3D02G304800.2	Protein PLASTID TRANSCRIPTIONALLY ACTIVE 12
			TraesCS7A02G549000.1	NAC domain-containing protein
			TraesCS7B02G472600.1	NAC domain-containing protein
			TraesCS7A02G178300.1	Germin-like protein
			TraesCS2A02G109900.1	Large ribosomal subunit protein uL15/eL18 domain-containing protein
			TraesCS3B02G439900.1	Fe2OG dioxygenase domain-containing protein
			TraesCS3D02G401400.1	Fe2OG dioxygenase domain-containing protein
			TraesCS1A02G414000.1	Uncharacterized protein
			TraesCS7B02G136600.1	N-acetyltransferase domain-containing protein
			TraesCS2A02G176000.1	Uncharacterized protein
			TraesCS2A02G285900.1	glycerophosphodiester phosphodiesterase (EC 3.1.4.46)
			TraesCS2B02G303200.1	glycerophosphodiester phosphodiesterase (EC 3.1.4.46)
			TraesCS5A02G232500.1	Uncharacterized protein
			TraesCS2A02G145800.1	4-coumarate--CoA ligase (EC 6.2.1.12)
			TraesCS1D02G184500.1	Methionine gamma-lyase
			TraesCS5D02G207400.1	AN1-type domain-containing protein
			TraesCS3B02G167400.1	sterol 22-desaturase (EC 1.14.19.41) (C-22 sterol desaturase)
			TraesCS7A02G198900.1	Pathogenesis-related protein 1-17 (Pathogenesis-related protein PRB1-2-like)
			TraesCS7B02G105300.1	SCP domain-containing protein
			TraesCS7D02G201400.1	Pathogenesis related protein-1.2 (Pathogenesis-related protein 1-20) (Pathogenisis-related protein 1.2)
			TraesCS5B02G146500.1	non-specific serine/threonine protein kinase (EC 2.7.11.1)
			TraesCS2A02G292000.1	Arogenate dehydratase (EC 4.2.1.91)
			TraesCS2B02G308500.1	Arogenate dehydratase (EC 4.2.1.91)
			TraesCS2D02G290000.1	Arogenate dehydratase (EC 4.2.1.91)
			TraesCS5A02G337400.1	ornithine decarboxylase (EC 4.1.1.17)
			TraesCS5D02G342000.1	ornithine decarboxylase (EC 4.1.1.17)
			TraesCS6B02G411700.1	Enoyl reductase (ER) domain-containing protein
			TraesCS2D02G557900.1	4-coumarate--CoA ligase (EC 6.2.1.12)
			TraesCS5A02G191700.1	DUF4408 domain-containing protein
			TraesCS6A02G267700.1	Uncharacterized protein
			TraesCS6A02G268500.1	Uncharacterized protein
			TraesCS6D02G246500.1	Uncharacterized protein
			TraesCS5A02G319900.1	NA
			TraesCS5B02G320200.1	NA
			TraesCS7A02G236500.1	NA
			TraesCS5A02G386700.1	Uncharacterized protein
			TraesCS7B02G167100.1	deleted
			TraesCS7D02G269400.1	ABC transporter domain-containing protein
			TraesCS7B02G089400.1	shikimate kinase (EC 2.7.1.71)
			TraesCS1D02G118500.1	Uncharacterized protein
			TraesCS5B02G166300.1	deleted
			TraesCS4B02G055300.1	Uncharacterized protein
			TraesCS5D02G299400.1	deleted
			TraesCS3A02G119700.1	Putative PF02458-family acyl transferase 1
			TraesCS3B02G139100.1	Uncharacterized protein
			TraesCS2D02G511800.1	Isoaspartyl peptidase/L-asparaginase 2
			TraesCS4D02G142000.1	Xylanase inhibitor protein
			TraesCS5D02G328100.1	Clp R domain-containing protein
			TraesCS6B02G128200.1	Serine aminopeptidase S33 domain-containing protein
			TraesCS1A02G117000.1	Uncharacterized protein
			TraesCS4A02G059800.1	NA
			TraesCS4D02G236800.1	NA
			TraesCS2D02G166200.1	Uncharacterized protein
			TraesCS3B02G584700.1	Barwin domain-containing protein
			TraesCS5A02G409600.1	Uncharacterized protein
			TraesCS3A02G406200.1	Fe2OG dioxygenase domain-containing protein
			TraesCS7D02G495500.1	J domain-containing protein
			TraesCS4D02G063200.1	Uncharacterized protein
			TraesCS5B02G291100.1	NA
			TraesCS1B02G197900.1	Trehalase (EC 3.2.1.28) (Alpha-trehalose glucohydrolase)
			TraesCS3D02G518200.1	Peroxidase (EC 1.11.1.7)
			TraesCS3B02G317400.1	Uncharacterized protein
			TraesCS4A02G250500.1	Uncharacterized protein
			TraesCS4B02G064400.1	Uncharacterized protein
			TraesCS4A02G299000.1	MSP domain-containing protein
			TraesCS2A02G157400.1	Uncharacterized protein
			TraesCS2B02G445600.1	Cytochrome P450
			TraesCS2D02G163300.1	Uncharacterized protein
			TraesCS6B02G052200.1	Cytochrome P450 71C2
			TraesCS5D02G229400.1	AP2/ERF domain-containing protein
			TraesCS2A02G438200.1	Ubiquinol oxidase (EC 1.10.3.11)
			TraesCS2A02G438300.1	Ubiquinol oxidase (EC 1.10.3.11)
			TraesCS3A02G510900.1	Peroxidase (EC 1.11.1.7)
			TraesCS5A02G386000.1	Dirigent protein
			TraesCS2A02G326100.1	Putative perakine reductase (EC 1.1.1.317)
			TraesCS2B02G356100.1	NA
			TraesCS2D02G075200.1	L-lactate dehydrogenase (EC 1.1.1.27)
			TraesCS2D02G336900.1	NADP-dependent oxidoreductase domain-containing protein
			TraesCS5B02G523200.1	NADP-dependent oxidoreductase domain-containing protein
			TraesCS5A02G235200.1	Uncharacterized protein
			TraesCS5B02G233500.1	Uncharacterized protein
			TraesCS2B02G210600.1	Uncharacterized protein
			TraesCS2D02G191800.1	Uncharacterized protein
			TraesCS5D02G084300.1	Cytochrome P450
			TraesCS2A02G443600.1	Uncharacterized protein
			TraesCS4D02G012600.1	MSP domain-containing protein
			TraesCS4B02G017500.1	Cupin type-1 domain-containing protein
			TraesCS4A02G446500.1	C2 domain-containing protein
			TraesCS6A02G281000.1	NA
			TraesCS6D02G261300.1	Predicted protein
			TraesCS3D02G148300.1	sterol 22-desaturase (EC 1.14.19.41) (C-22 sterol desaturase)
			TraesCS1A02G181000.1	Methionine gamma-lyase
			TraesCS1B02G199600.1	Methionine gamma-lyase
			TraesCS7B02G231700.1	Legume lectin domain-containing protein
			TraesCS3A02G036600.1	NA
			TraesCS3D02G043500.2	NA
			TraesCS3D02G344800.1	Predicted protein
			TraesCS4B02G002000.1	AP2/ERF domain-containing protein
			TraesCS3A02G111200.1	WRKY transcription factor
			TraesCS7B02G408900.1	aldehyde oxygenase (deformylating) (EC 4.1.99.5)
			TraesCS7D02G180700.1	Glycosyltransferase (EC 2.4.1.-)
			TraesCS5D02G403400.1	Glycosyltransferase (EC 2.4.1.-)
			TraesCS5D02G081300.1	FBD domain-containing protein
			TraesCS5A02G261400.1	FAD-binding PCMH-type domain-containing protein
			TraesCS5D02G268800.1	FAD-binding PCMH-type domain-containing protein
			TraesCS7D02G180600.1	Phi-1-like phosphate-induced protein
			TraesCS2B02G587100.1	4-coumarate--CoA ligase (EC 6.2.1.12)
			TraesCS5D02G242300.1	Uncharacterized protein
			TraesCS6B02G387000.1	Nudix hydrolase domain-containing protein
			TraesCS4B02G235400.1	Branched-chain-amino-acid aminotransferase (EC 2.6.1.42)
			TraesCS1D02G393500.1	Uncharacterized protein
			TraesCS1A02G304900.1	Exostosin GT47 domain-containing protein
			TraesCS3A02G255700.1	NA
			TraesCS3B02G288300.1	Protein kinase domain-containing protein
			TraesCS2A02G322500.1	Cytochrome P450
			TraesCS3A02G153000.1	Cytochrome P450
			TraesCS6D02G130800.1	4-hydroxyphenylpyruvate dioxygenase
			TraesCS2B02G216800.1	non-specific serine/threonine protein kinase (EC 2.7.11.1)
			TraesCS7A02G127400.1	Early nodulin
			TraesCS7A02G264100.1	AP2/ERF domain-containing protein
			TraesCS3A02G456200.1	deleted
			TraesCS4A02G326400.1	AP2/ERF domain-containing protein
			TraesCS4B02G366800.1	Flavin-containing monooxygenase (EC 1.-.-.-)
			TraesCS7B02G162100.1	AP2/ERF domain-containing protein
			TraesCS7D02G265000.1	AP2/ERF domain-containing protein
			TraesCS5A02G167100.1	RING-type E3 ubiquitin transferase (EC 2.3.2.27)
			TraesCS5B02G164100.1	NA
			TraesCS5D02G171400.1	RING-type E3 ubiquitin transferase (EC 2.3.2.27)
			TraesCS3D02G514000.1	Uncharacterized protein
			TraesCS2D02G425700.1	AP2/ERF domain-containing protein
			TraesCS3B02G008700.1	AT5G47720 protein
			TraesCS5D02G236600.1	Uncharacterized protein
			TraesCS3A02G471900.1	Xylanase inhibitor
			TraesCS3D02G467600.1	Xylanase inhibitor TAXI-IV
			TraesCS3A02G122300.1	Protein kinase domain-containing protein
			TraesCS3A02G480400.1	Beta-1,3-glucanase
			TraesCS7D02G352200.1	3'-N-debenzoyl-2'-deoxytaxol N-benzoyltransferase
			TraesCS7A02G506000.1	NA
			TraesCS2D02G453100.1	NA
			TraesCS5D02G435400.1	Alpha/beta hydrolase fold-3 domain-containing protein
			TraesCS1D02G089900.1	Uncharacterized protein
			TraesCS1B02G085200.1	AAA+ ATPase domain-containing protein
			TraesCS4B02G101700.1	Uncharacterized protein
			TraesCS5A02G393900.1	Glycosyltransferase (EC 2.4.1.-)
			TraesCS7A02G427200.1	Xyloglucan endotransglucosylase/hydrolase (EC 2.4.1.207)
			TraesCS6A02G222200.1	Senescence regulator
			TraesCS6B02G258900.1	Senescence regulator
			TraesCS6D02G212800.1	Senescence regulator
			TraesCS6A02G301300.1	Protein kinase domain-containing protein
			TraesCS5B02G142100.1	NAC domain transcription factor (NAM)
			TraesCS7B02G414800.1	J domain-containing protein
			TraesCS3B02G595100.1	Putative zinc transporter
			TraesCS1B02G374900.1	WRKY domain-containing protein
			TraesCS2A02G345500.1	Malate synthase (EC 2.3.3.9)
			TraesCS2D02G344200.1	Malate synthase (EC 2.3.3.9)
			TraesCS4B02G038800.1	Uncharacterized protein
			TraesCS4D02G035700.1	Uncharacterized protein
			TraesCS3D02G179200.1	Predicted protein
			TraesCS2B02G451300.1	Uncharacterized protein
			TraesCS1D02G084200.1	Transcription factor PIF3
			TraesCS1B02G129300.1	Glutaryl-CoA dehydrogenase
			TraesCS4A02G369300.1	Uncharacterized protein
			TraesCS4D02G055600.1	Uncharacterized protein
			TraesCS5B02G503400.1	Uncharacterized protein
			TraesCS6D02G277500.1	Phytocyanin domain-containing protein
			TraesCS2B02G615600.1	Peroxidase (EC 1.11.1.7)
			TraesCS7D02G440000.1	NAD-dependent epimerase/dehydratase domain-containing protein
			TraesCS1A02G145800.1	2-oxoadipate dioxygenase/decarboxylase (EC 1.13.11.93) (2-hydroxyglutarate synthase)
			TraesCS1D02G144400.1	2-oxoadipate dioxygenase/decarboxylase (EC 1.13.11.93) (2-hydroxyglutarate synthase)
			TraesCS7B02G413400.1	J domain-containing protein
			TraesCS7B02G413500.1	Transposon protein, putative, CACTA, En/Spm sub-class
			TraesCS7D02G186100.1	NA
			TraesCS2D02G391600.1	Expansin
			TraesCS1D02G304700.1	Exostosin GT47 domain-containing protein
			TraesCS4D02G035200.1	Lipoxygenase (EC 1.13.11.-)
			TraesCS7A02G407500.1	Benzyl alcohol O-benzoyltransferase
			TraesCS7B02G241600.1	Putative lipid phosphate phosphatase 3, chloroplastic
			TraesCS7D02G339000.1	Predicted protein
			TraesCS7A02G113600.1	NA
			TraesCS5D02G421100.1	NAC domain-containing protein
			TraesCS3D02G050400.1	Dipeptide epimerase (EC 5.1.1.-)
			TraesCS1D02G264000.1	Pectinesterase (EC 3.1.1.11)
			TraesCS6A02G253500.1	Uncharacterized protein
			TraesCS6B02G271900.1	Uncharacterized protein
			TraesCS3A02G123000.1	ABC transporter C family member 8
			TraesCS4B02G029600.1	Uncharacterized protein
			TraesCS7B02G104900.1	Pathogenesis-related protein 1-21
			TraesCS7B02G105100.1	Pathogenesis-related protein 1-18
			TraesCS1A02G215500.1	Beta-amylase (EC 3.2.1.2)
			TraesCS2A02G478600.1	Uncharacterized protein
			TraesCS6D02G247000.1	OSIGBa0115A19.5 protein
			TraesCS3B02G314300.1	BURP domain-containing protein
			TraesCS3B02G486100.1	2-hydroxyacyl-CoA lyase (EC 4.1.2.63)
			TraesCS3D02G442100.1	NA
			TraesCS4A02G419400.1	Arginine decarboxylase (EC 4.1.1.19)
			TraesCS2A02G410000.1	Glycosyltransferase (EC 2.4.1.-)
			TraesCS2D02G073400.1	Dihydrolipoamide acetyltransferase component of pyruvate dehydrogenase complex (EC 2.3.1.-)
			TraesCS5B02G429400.1	Alpha/beta hydrolase fold-3 domain-containing protein
			TraesCS4B02G220200.1	phosphoenolpyruvate carboxykinase (ATP) (EC 4.1.1.49)
			TraesCS4D02G220500.1	phosphoenolpyruvate carboxykinase (ATP) (EC 4.1.1.49)
			TraesCS1A02G284900.1	GH18 domain-containing protein
			TraesCS2D02G566800.1	Peroxidase (EC 1.11.1.7)
			TraesCS3A02G441400.1	Uncharacterized protein
			TraesCS4A02G214300.1	Uncharacterized protein
			TraesCS2A02G033600.1	chitinase (EC 3.2.1.14)
			TraesCS7D02G425600.1	Leucine-rich repeat-containing N-terminal plant-type domain-containing protein
			TraesCS3D02G039300.1	Peptidase A1 domain-containing protein
			TraesCS4B02G317900.1	Helix-loop-helix DNA-binding domain containing protein
			TraesCS2B02G538600.1	Isoaspartyl peptidase/L-asparaginase 2
			TraesCS2D02G511900.1	Isoaspartyl peptidase/L-asparaginase 2
			TraesCS5B02G405300.1	Peroxidase (EC 1.11.1.7)
			TraesCS3D02G403200.1	DNA repair metallo-beta-lactamase domain-containing protein
			TraesCS4D02G210500.1	AT-hook motif nuclear-localized protein
			TraesCS3A02G481500.1	Beta-1,3-glucanase
			TraesCS1B02G413900.1	NA
			TraesCS7A02G134100.1	galactinol--sucrose galactosyltransferase (EC 2.4.1.82)
			TraesCS7B02G035200.2	galactinol--sucrose galactosyltransferase (EC 2.4.1.82)
			TraesCS5D02G408200.1	chitinase (EC 3.2.1.14)
			TraesCS1A02G265700.1	Bowman-Birk serine protease inhibitors family domain-containing protein
			TraesCS1B02G276700.1	Bowman-Birk serine protease inhibitors family domain-containing protein
			TraesCS1B02G276900.1	Wali6 protein
			TraesCS1D02G266100.1	Bowman-Birk serine protease inhibitors family domain-containing protein
			TraesCS5A02G232600.1	Uncharacterized protein
			TraesCS1B02G454500.1	X8 domain-containing protein
			TraesCS7A02G391000.1	ABC transporter domain-containing protein
			TraesCS7A02G391100.1	ABC transporter domain-containing protein
			TraesCS7B02G251100.1	Peroxidase (EC 1.11.1.7)
			TraesCS5B02G141400.1	Predicted protein
			TraesCS3A02G248700.1	WRKY domain-containing protein
			TraesCS2B02G451400.1	Uncharacterized protein
			TraesCS2D02G442500.1	Uncharacterized protein
			TraesCS4D02G265100.1	DOMON domain-containing protein
			TraesCS2A02G374200.1	Uncharacterized protein
			TraesCS1D02G191100.1	Glutathione S-transferase (EC 2.5.1.18)
			TraesCS4A02G230500.1	Calcineurin-like phosphoesterase domain-containing protein
			TraesCS4B02G175400.1	J domain-containing protein
Agra local	sbi-miR1432	MIMAT0011390 Sorghum bicolor miR1432	TraesCS7A02G024600.1	RING-type domain-containing protein
	osa-miR827	MIMAT0009981 Oryza sativa miR827	TraesCS6D02G238500.1	SPX domain-containing protein
	ata-miR9863b-3p	MIMAT0037237 Aegilops tauschii miR9863b-3p	TraesCS4D02G122600.1	Dirigent protein
			TraesCS7A02G004900.1	Uncharacterized protein
	osa-miR171h	MIMAT0001077 Oryza sativa miR171h	TraesCS7A02G529000.1	J domain-containing protein
	tae-miR1136	MIMAT0005371 Triticum aestivum miR1136	TraesCS7A02G438100.1	NA
			TraesCS2A02G254200.1	NADP-dependent oxidoreductase domain-containing protein
			TraesCS1B02G376900.1	ADP/ATP translocase (ADP,ATP carrier protein)
	pab-miR3711	MIMAT0018144 Picea abies miR3711	TraesCS2B02G012000.1	Glycosyltransferase (EC 2.4.1.-)
			TraesCS7A02G549000.1	NAC domain-containing protein
			TraesCS2D02G035700.1	UNC93-like protein 1
			TraesCS5A02G129700.1	non-specific serine/threonine protein kinase (EC 2.7.11.1)
			TraesCS2D02G568200.1	Uncharacterized protein
			TraesCS2D02G582000.1	Uncharacterized protein
			TraesCS4B02G302200.1	Uncharacterized protein
			TraesCS6A02G336600.1	Protein kinase domain-containing protein
	pta-miR159b	MIMAT0004991 Pinus taeda miR159b	TraesCS6D02G174300.1	Protein kinase domain-containing protein
	ath-miR169b-5p	MIMAT0000906 Arabidopsis thaliana miR169b-5p	TraesCS6A02G112300.1	F-box domain-containing protein
	tae-miR9783	MIMAT0036999 Triticum aestivum miR9783	TraesCS1A02G239600.1	Annexin
	tae-miR9655-3p	MIMAT0035762 Triticum aestivum miR9655-3p	TraesCS1A02G276200.1	Glucan endo-1,3-beta-glucosidase 14
	osa-miR393b-3p	MIMAT0015123 Oryza sativa miR393b-3p	TraesCS7A02G460700.1	Uncharacterized protein
	tae-miR1135	MIMAT0005370 Triticum aestivum miR1135	TraesCS1B02G376900.1	ADP/ATP translocase (ADP,ATP carrier protein)
	tae-miR1130a	MIMAT0005365 Triticum aestivum miR1130a	TraesCS1D02G306200.1	Chlorophyll a-b binding protein, chloroplastic
			TraesCS6B02G011300.1	Rhodanese domain-containing protein
	gma-miR4995	MIMAT0021013 Glycine max miR4995	TraesCS7B02G413000.1	F-box domain-containing protein
	xxx-m0064-5p	Genomic reference ID-NC_057810.1	TraesCS2A02G456900.1	Protein kinase domain-containing protein
			TraesCS6D02G314600.1	C2H2-type domain-containing protein
			TraesCS4B02G225500.1	3-ketoacyl-CoA synthase (EC 2.3.1.-)
			TraesCS3A02G432400.1	Uncharacterized protein
			TraesCS3D02G106800.1	NA
			TraesCS4D02G005600.1	Fe2OG dioxygenase domain-containing protein
			TraesCS5B02G348100.1	DUF632 domain-containing protein
			TraesCS1D02G443000.1	DYW domain-containing protein
			TraesCS5A02G425000.1	C2H2-type domain-containing protein
			TraesCS5D02G433400.1	C2H2-type domain-containing protein
			TraesCS6A02G273700.1	ZF-HD dimerization-type domain-containing protein
			TraesCS4B02G028700.1	Glutamine amidotransferase domain-containing protein
			TraesCS4B02G364300.1	NA
			TraesCS7A02G180900.1	AP2/ERF domain-containing protein
			TraesCS6D02G193600.1	Cytochrome P450
			TraesCS7B02G338200.1	deleted
			TraesCS3B02G260400.1	Uncharacterized protein
			TraesCS3D02G168700.1	NA
			TraesCSU02G152100.1	non-specific serine/threonine protein kinase (EC 2.7.11.1)
			TraesCS7A02G421100.1	DUF4228 domain-containing protein
			TraesCS4A02G040000.1	Uncharacterized protein
			TraesCS2D02G379200.1	Reticulon domain-containing protein
			TraesCS2A02G488200.1	HTH myb-type domain-containing protein
			TraesCS7A02G364100.1	Cyclopropane-fatty-acyl-phospholipid synthase
			TraesCS3A02G050800.1	Dipeptide epimerase (EC 5.1.1.-)
			TraesCS3D02G130000.1	VOC domain-containing protein
			TraesCS2D02G568200.1	Uncharacterized protein
			TraesCSU02G029700.1	Myb-like domain-containing protein
			TraesCS3A02G439900.1	deleted
			TraesCS3B02G474000.1	Exostosin GT47 domain-containing protein
			TraesCS1B02G063800.1	Bifunctional inhibitor/plant lipid transfer protein/seed storage helical domain-containing protein
			TraesCS7D02G347300.1	Peroxidase (EC 1.11.1.7)
			TraesCS1B02G376900.1	ADP/ATP translocase (ADP,ATP carrier protein)
			TraesCS2A02G102000.1	deleted
			TraesCS2A02G145800.1	4-coumarate--CoA ligase (EC 6.2.1.12)
			TraesCS1A02G317500.1	Globulin
			TraesCS2A02G453400.1	NA
			TraesCS2D02G453100.1	NA
			TraesCS5D02G564000.1	ABC transporter domain-containing protein
			TraesCS5B02G207800.1	Uncharacterized protein
			TraesCS5D02G216000.1	Uncharacterized protein
	tae-miR9664-3p	MIMAT0035775 Triticum aestivum miR9664-3p	TraesCS1D02G222800.1	Fe2OG dioxygenase domain-containing protein
	tae-miR5175-5p	MIMAT0035792 Triticum aestivum miR5175-5p	TraesCS2A02G384100.1	AAA+ ATPase domain-containing protein
	vvi-miR156e	MIMAT0005644 Vitis vinifera miR156e	TraesCS4D02G361700.1	Uncharacterized protein
			TraesCS4B02G375600.1	Uncharacterized protein
			TraesCS6D02G125000.1	TF-B3 domain-containing protein
			TraesCS7D02G307500.1	NAD-dependent epimerase/dehydratase domain-containing protein
			TraesCS3A02G422100.1	Methanethiol oxidase (EC 1.8.3.4)
	osa-miR444e	MIMAT0005975 Oryza sativa miR444e	TraesCS3A02G233600.1	Uncharacterized protein
	bdi-miR5181b	MIMAT0020705 Brachypodium distachyon miR5181b	TraesCS3B02G148000.1	Uncharacterized protein
	ptc-miR166q	MIMAT0001940 Populus trichocarpa miR166q	TraesCS4D02G290400.1	Cytochrome P450
			TraesCS2A02G025400.1	Subtilisin-like protease
	tae-miR531	MIMAT0036981 Triticum aestivum miR531	TraesCS2D02G552200.1	Two-component response regulator ARR9
			TraesCS6D02G331200.1	Clp R domain-containing protein
			TraesCS7B02G020500.1	Uncharacterized protein
			TraesCSU02G101700.1	Leucine-rich repeat-containing N-terminal plant-type domain-containing protein
			TraesCS5D02G387800.1	Pentacotripeptide-repeat region of PRORP domain-containing protein
			TraesCS2B02G477600.1	Protein kinase domain-containing protein
			TraesCS5D02G013400.1	Lipoxygenase (EC 1.13.11.-)
			TraesCS5B02G108300.1	DM2 domain-containing protein
			TraesCS5D02G115900.1	DM2 domain-containing protein
			TraesCS3A02G340700.1	Protein LURP-one-related 8
			TraesCS1A02G103900.1	Protein kinase domain-containing protein
			TraesCS4B02G375600.1	Uncharacterized protein
			TraesCS1D02G267500.1	Uncharacterized protein
			TraesCS2B02G475700.1	NA
			TraesCS4A02G376100.1	Cytochrome P450
			TraesCS1B02G135100.1	Phospholipase D (EC 3.1.4.4)
			TraesCS1B02G190600.1	Benzyl alcohol O-benzoyltransferase
			TraesCS1D02G165000.1	Benzyl alcohol O-benzoyltransferase
			TraesCS2A02G169600.1	NA
			TraesCS2B02G195900.1	NA
			TraesCS2D02G177100.1	SPX domain-containing protein
			TraesCS1B02G383800.1	Uncharacterized protein
			TraesCS7D02G119000.1	Uncharacterized protein
			TraesCS6A02G118000.1	CCT domain-containing protein
			TraesCS6D02G108000.1	CCT domain-containing protein
			TraesCS1D02G269700.1	Protein NRT1/ PTR FAMILY 5.10
			TraesCS6D02G182600.1	Putative gag-pol polyprotein
			TraesCS3A02G075800.1	Histone H2B
			TraesCS7A02G491100.1	NA
			TraesCS3D02G025000.1	Glycosyltransferase 61 catalytic domain-containing protein
			TraesCS3D02G168700.1	NA
			TraesCS7D02G465600.1	RING-type domain-containing protein
			TraesCS5A02G376100.1	NA
			TraesCS1B02G118400.1	Pyridoxal phosphate homeostasis protein (PLP homeostasis protein)
			TraesCS2A02G357500.1	EF-hand domain-containing protein
			TraesCS7B02G415000.1	J domain-containing protein
			TraesCS7D02G142700.1	Heparanase-like protein 3
			TraesCS4D02G246600.1	Purple acid phosphatase (EC 3.1.3.2)
			TraesCS6A02G280500.1	Uncharacterized protein
			TraesCS3D02G486100.1	Glutathione S-transferase (EC 2.5.1.18)
			TraesCS2B02G409300.1	H15 domain-containing protein
			TraesCS1B02G197900.1	Trehalase (EC 3.2.1.28) (Alpha-trehalose glucohydrolase)
			TraesCS3A02G119700.1	Putative PF02458-family acyl transferase 1
			TraesCS3D02G121700.1	Uncharacterized protein
			TraesCS2A02G326100.1	Putative perakine reductase (EC 1.1.1.317)
			TraesCS2B02G356100.1	NA
			TraesCS2D02G336900.1	NADP-dependent oxidoreductase domain-containing protein
			TraesCS1D02G222800.1	Fe2OG dioxygenase domain-containing protein
			TraesCS6D02G274000.1	Uncharacterized protein
			TraesCS5D02G488700.1	chalcone synthase (EC 2.3.1.74)
			TraesCS2D02G514600.1	Secreted protein
			TraesCS3B02G474000.1	Exostosin GT47 domain-containing protein
			TraesCS7B02G327700.1	Xyloglucan endotransglucosylase/hydrolase (EC 2.4.1.207)
			TraesCS6A02G237300.1	Cytochrome b561 domain-containing protein
			TraesCS2D02G107500.1	Peroxidase (EC 1.11.1.7)
			TraesCS4D02G215100.1	anthranilate synthase (EC 4.1.3.27)
			TraesCS3A02G416800.1	Uncharacterized protein
			TraesCS3D02G412300.1	Uncharacterized protein
			TraesCS1A02G317500.1	Globulin
	bdi-miR531	MIMAT0035528 Brachypodium distachyon miR531	TraesCS5A02G129700.1	non-specific serine/threonine protein kinase (EC 2.7.11.1)
			TraesCS1B02G049100.1	NA
			TraesCS6A02G316200.1	SHSP domain-containing protein
			TraesCS2A02G124400.1	PDZ domain-containing protein
			TraesCS2D02G127200.1	PDZ domain-containing protein
			TraesCS3B02G550200.2	BHLH domain-containing protein
			TraesCS6A02G137100.1	Phytocyanin domain-containing protein
			TraesCS7A02G421100.1	DUF4228 domain-containing protein
			TraesCS5D02G217700.1	Subtilisin-like protease
			TraesCS3B02G548600.1	Response regulatory domain-containing protein
			TraesCS1D02G375000.1	NA
			TraesCS7A02G549000.1	NAC domain-containing protein
			TraesCS7D02G535300.1	NAC domain-containing protein
			TraesCS2A02G257200.1	Glutamate receptor
			TraesCS3A02G076500.1	deleted
			TraesCS4B02G281800.1	Protein SULFUR DEFICIENCY-INDUCED 1
			TraesCS7B02G326400.1	AAA+ ATPase domain-containing protein
			TraesCS3A02G084400.1	Acireductone synthase
			TraesCS3D02G404000.1	Pectinesterase (EC 3.1.1.11)
			TraesCS6D02G331200.1	Clp R domain-containing protein
			TraesCS7A02G368500.1	Glycosyltransferase (EC 2.4.1.-)
			TraesCS7D02G003600.1	Glycosyltransferase
			TraesCS3B02G013100.1	Hydroquinone glucosyltransferase, putative, expressed
			TraesCS3D02G001400.1	Glycosyltransferase
			TraesCS4A02G032100.1	Phosphoserine aminotransferase (EC 2.6.1.52)
			TraesCS4B02G273500.1	Phosphoserine aminotransferase (EC 2.6.1.52)
			TraesCS2A02G090100.1	Uncharacterized protein
			TraesCS2A02G461800.1	Protein kinase domain-containing protein
			TraesCS3D02G495700.1	deleted
			TraesCS3A02G340700.1	Protein LURP-one-related 8
			TraesCS5D02G519800.1	Receptor-like serine/threonine-protein kinase (EC 2.7.11.1)
			TraesCS7D02G477300.1	Histone H2B
			TraesCS2D02G452900.1	Malectin-like domain-containing protein
			TraesCS1B02G101900.1	Uncharacterized protein
			TraesCS1D02G156600.1	DEP domain-containing protein
			TraesCS1A02G311100.1	Polygalacturonase
			TraesCS1D02G311000.1	Polygalacturonase
			TraesCS5B02G137300.1	Peptidase C14 caspase domain-containing protein
			TraesCS1B02G334100.1	Cyclic nucleotide-binding domain-containing protein
			TraesCS7B02G269700.1	Uncharacterized protein
			TraesCS5A02G376100.1	NA
			TraesCS3A02G439900.1	NA
			TraesCS3B02G389400.1	Zinc finger protein
			TraesCS7A02G225000.1	Uncharacterized protein
			TraesCS1A02G115700.1	VOC domain-containing protein
			TraesCSU02G029700.1	Myb-like domain-containing protein
			TraesCS4D02G309900.1	Thromboxane-A synthase
			TraesCS5D02G420800.1	NAC domain-containing protein
			TraesCS3A02G183800.1	NA
			TraesCS3B02G213600.1	Tonoplast dicarboxylate transporter
			TraesCS3D02G188000.1	Tonoplast dicarboxylate transporter
			TraesCS2A02G357500.1	EF-hand domain-containing protein
			TraesCS2A02G315600.1	deleted
			TraesCS7D02G536900.1	Fe2OG dioxygenase domain-containing protein
			TraesCS7B02G415000.1	J domain-containing protein
			TraesCS7A02G198800.1	SCP domain-containing protein
			TraesCS7A02G353400.1	Peroxidase (EC 1.11.1.7)
			TraesCS4A02G312200.1	Uncharacterized protein
			TraesCS4A02G059800.1	NA
			TraesCS4B02G235400.1	Branched-chain-amino-acid aminotransferase (EC 2.6.1.42)
			TraesCS4D02G236800.1	deleted
			TraesCS1D02G308200.1	Association with the SNF1 complex (ASC) domain-containing protein
			TraesCS1A02G284900.1	GH18 domain-containing protein
			TraesCS2D02G467700.1	(S)-2-hydroxy-acid oxidase (EC 1.1.3.15)
	tae-miR1137a	MIMAT0005372 Triticum aestivum miR1137a	TraesCS7A02G427300.1	Xyloglucan endotransglucosylase/hydrolase (EC 2.4.1.207)
			TraesCS7A02G244700.1	Dilute domain-containing protein
	bdi-miR5174e-3p.2	MIMAT0030070 Brachypodium distachyon miR5174e-3p.2	TraesCS3B02G148000.1	Uncharacterized protein
			TraesCS5D02G427200.1	Uncharacterized protein
	bdi-miR169a-3p	MIMAT0027068 Brachypodium distachyon miR169a-3p	TraesCS4B02G305900.1	Uncharacterized protein
	tae-miR1121	MIMAT0005356 Triticum aestivum miR1121	TraesCS2B02G595200.1	Smr domain-containing protein
			TraesCS5B02G049800.1	Protoporphyrinogen oxidase (EC 1.3.3.4)
	ath-miR164b-5p	MIMAT0000186 Arabidopsis thaliana miR164b-5p	TraesCS3B02G515100.1	Peptidase A1 domain-containing protein
			TraesCS5A02G186300.1	Sulfite exporter TauE/SafE family protein 3
			TraesCS5A02G377800.1	Pentacotripeptide-repeat region of PRORP domain-containing protein
			TraesCS5D02G387800.1	Pentacotripeptide-repeat region of PRORP domain-containing protein
			TraesCS5D02G566800.1	GDSL esterase/lipase EXL3
			TraesCS7B02G112000.1	Uncharacterized protein
			TraesCS5B02G381400.1	Pentacotripeptide-repeat region of PRORP domain-containing protein
	tae-miR1122b-3p	MIMAT0035757 Triticum aestivum miR1122b-3p	TraesCS2D02G021500.1	Uncharacterized protein
			TraesCS4A02G494400.1	glycine--tRNA ligase (EC 6.1.1.14)
	tae-miR9662a-3p	MIMAT0035772 Triticum aestivum miR9662a-3p	TraesCS4A02G390500.1	Uncharacterized protein
			TraesCS4A02G390500.1	Uncharacterized protein
	bdi-miR5054	MIMAT0020763 Brachypodium distachyon miR5054	TraesCS2A02G254200.1	NADP-dependent oxidoreductase domain-containing protein
			TraesCS7A02G489200.1	Peptidase A1 domain-containing protein
			TraesCS4A02G029100.1	NA
			TraesCS4B02G264100.1	STAS domain-containing protein
			TraesCS4B02G276700.1	STAS domain-containing protein
			TraesCS1B02G334100.1	Cyclic nucleotide-binding domain-containing protein
			TraesCS5B02G559600.1	Pentacotripeptide-repeat region of PRORP domain-containing protein
			TraesCS7D02G428000.1	DUF679 domain membrane protein 2
			TraesCS3B02G424800.1	Peptide transporter
			TraesCS1B02G225900.1	Uncharacterized protein
			TraesCS3D02G375500.1	Uncharacterized protein
			TraesCS1A02G212300.1	NA
			TraesCS1D02G215300.1	Uncharacterized protein
			TraesCS2D02G099900.1	Pectinesterase (EC 3.1.1.11)
			TraesCS3D02G366800.1	Uncharacterized protein
			TraesCS4A02G043500.1	NA
			TraesCS4D02G264200.1	STAS domain-containing protein
			TraesCS5A02G332300.1	Predicted protein
			TraesCS5D02G364100.1	PET hydrolase-like domain-containing protein
			TraesCS7A02G430500.1	Major facilitator superfamily (MFS) profile domain-containing protein
			TraesCS7A02G528800.1	J domain-containing protein
			TraesCS2B02G023500.1	NADP-dependent oxidoreductase domain-containing protein
			TraesCS1D02G248800.1	Cyclin
			TraesCS5B02G405300.1	Peroxidase (EC 1.11.1.7)
			TraesCS6B02G385800.1	BHLH domain-containing protein
			TraesCS1D02G378800.1	AP2/ERF and B3 domain-containing protein
			TraesCS2A02G343900.1	Aldose 1-epimerase (EC 5.1.3.3)
			TraesCS4A02G031100.1	Subtilisin-like protease
			TraesCS4D02G236800.1	NA
			TraesCS2D02G000200.1	NA
			TraesCS3B02G293200.1	chitinase (EC 3.2.1.14)
			TraesCS3D02G260500.1	chitinase (EC 3.2.1.14)
			TraesCS3D02G291100.1	AP2/ERF domain-containing protein
			TraesCS2A02G391600.1	Pentacotripeptide-repeat region of PRORP domain-containing protein
			TraesCS2B02G410100.1	Pentacotripeptide-repeat region of PRORP domain-containing protein
			TraesCS2D02G389900.1	deleted
			TraesCS4A02G269900.1	RanBP2-type domain-containing protein
			TraesCS3B02G119800.1	pyruvate decarboxylase (EC 4.1.1.1)
			TraesCS5B02G244000.1	GRAM domain-containing protein
			TraesCS5D02G253400.1	GRAM domain-containing protein
			TraesCS5D02G480300.1	NA
			TraesCS5D02G380100.1	Glutamyl-tRNA(Gln) amidotransferase subunit C, chloroplastic/mitochondrial (Glu-AdT subunit C) (EC 6.3.5.-)
			TraesCS4A02G393200.1	Alpha/beta hydrolase fold-3 domain-containing protein
			TraesCS5D02G565800.1	Smr domain-containing protein
			TraesCS3D02G150500.1	phosphoenolpyruvate carboxylase (EC 4.1.1.31)
			TraesCS5B02G309300.1	alpha-L-fucosidase (EC 3.2.1.51)
			TraesCS2D02G207200.1	Leucine-rich repeat-containing N-terminal plant-type domain-containing protein
			TraesCS4A02G494400.1	glycine--tRNA ligase (EC 6.1.1.14)
			TraesCS4A02G248200.1	Endoglucanase (EC 3.2.1.4)
			TraesCS5D02G453300.1	Obg domain-containing protein
			TraesCS3B02G289500.1	Protein kinase domain-containing protein
			TraesCS7D02G091500.1	Single-stranded DNA-binding protein WHY1, chloroplastic
			TraesCS3D02G477700.1	Uncharacterized protein
			TraesCS5A02G503100.1	Transmembrane protein
			TraesCS4A02G043500.1	NA
			TraesCS5A02G332300.1	Predicted protein
			TraesCS5D02G364100.1	PET hydrolase-like domain-containing protein
			TraesCS4A02G293200.1	Pentacotripeptide-repeat region of PRORP domain-containing protein
	ata-miR5181-3p	MIMAT0037145 Aegilops tauschii miR5181-3p	TraesCS2D02G393700.1	FAD-binding FR-type domain-containing protein
			TraesCS4D02G079900.1	deleted
			TraesCS3B02G266000.1	Plastid lipid-associated protein/fibrillin conserved domain-containing protein
			TraesCS4B02G081200.1	Fe2OG dioxygenase domain-containing protein
			TraesCS4A02G234100.1	Fe2OG dioxygenase domain-containing protein
			TraesCS7A02G427300.1	Xyloglucan endotransglucosylase/hydrolase (EC 2.4.1.207)
			TraesCS3A02G183800.1	NA
			TraesCS2A02G151900.1	Uncharacterized protein
			TraesCS7B02G041700.1	deleted
			TraesCS5D02G503800.1	anthranilate synthase (EC 4.1.3.27)
			TraesCS2D02G393700.1	FAD-binding FR-type domain-containing protein
			TraesCS3A02G333900.1	Uncharacterized protein
			TraesCS4B02G154500.1	NA
			TraesCS4B02G154500.2	NA
			TraesCS4B02G154500.3	SANT domain-containing protein
			TraesCS4B02G371100.1	NB-ARC domain-containing protein
			TraesCS7A02G427300.1	Xyloglucan endotransglucosylase/hydrolase (EC 2.4.1.207)
			TraesCS6D02G251600.1	Uncharacterized protein
			TraesCS3B02G504600.1	F-box domain-containing protein
			TraesCS2D02G401200.1	NA
			TraesCS2D02G401200.2	deleted
			TraesCS3B02G081600.1	Uncharacterized protein
			TraesCS4A02G407600.1	Uncharacterized protein
			TraesCS6D02G039100.1	RING-type domain-containing protein
	xxx-m0031-5p	Genomic reference ID-NC_057810.1	TraesCS2A02G456900.1	Protein kinase domain-containing protein
			TraesCS6D02G314600.1	C2H2-type domain-containing protein
			TraesCS4B02G225500.1	3-ketoacyl-CoA synthase (EC 2.3.1.-)
			TraesCS3A02G432400.1	Uncharacterized protein
			TraesCS3D02G106800.1	deleted
			TraesCS4D02G005600.1	Fe2OG dioxygenase domain-containing protein
			TraesCS5B02G348100.1	DUF632 domain-containing protein
			TraesCS1D02G443000.1	DYW domain-containing protein
			TraesCS5A02G425000.1	C2H2-type domain-containing protein
			TraesCS5D02G433400.1	C2H2-type domain-containing protein
			TraesCS6A02G273700.1	ZF-HD dimerization-type domain-containing protein
			TraesCS4B02G028700.1	Glutamine amidotransferase domain-containing protein
			TraesCS4B02G364300.1	deleted
			TraesCS7A02G180900.1	AP2/ERF domain-containing protein
			TraesCS6D02G193600.1	Cytochrome P450
			TraesCS7B02G338200.1	NA
			TraesCS3B02G260400.1	Uncharacterized protein
			TraesCS3D02G168700.1	NA
			TraesCSU02G152100.1	non-specific serine/threonine protein kinase (EC 2.7.11.1)
			TraesCS7A02G421100.1	DUF4228 domain-containing protein
			TraesCS4A02G040000.1	Uncharacterized protein
			TraesCS2D02G379200.1	Reticulon domain-containing protein
			TraesCS2A02G488200.1	HTH myb-type domain-containing protein
			TraesCS7A02G364100.1	Cyclopropane-fatty-acyl-phospholipid synthase
			TraesCS3A02G050800.1	Dipeptide epimerase (EC 5.1.1.-)
			TraesCS3D02G130000.1	VOC domain-containing protein
			TraesCS2D02G568200.1	Uncharacterized protein
			TraesCSU02G029700.1	Myb-like domain-containing protein
			TraesCS3A02G439900.1	NA
			TraesCS3B02G474000.1	Exostosin GT47 domain-containing protein
			TraesCS1B02G063800.1	Bifunctional inhibitor/plant lipid transfer protein/seed storage helical domain-containing protein
			TraesCS7D02G347300.1	Peroxidase (EC 1.11.1.7)
			TraesCS1B02G376900.1	ADP/ATP translocase (ADP,ATP carrier protein)
			TraesCS2A02G102000.1	deleted
			TraesCS2A02G145800.1	4-coumarate--CoA ligase (EC 6.2.1.12)
			TraesCS1A02G317500.1	Globulin
			TraesCS2A02G453400.1	NA
			TraesCS2D02G453100.1	NA
			TraesCS5D02G564000.1	ABC transporter domain-containing protein
			TraesCS5B02G207800.1	Uncharacterized protein
			TraesCS5D02G216000.1	Uncharacterized protein
	xxx-m0030-3p	Genomic reference ID-NC_057812.1	TraesCS6B02G398200.1	PGG domain-containing protein
			TraesCSU02G008100.1	Protein kinase domain-containing protein
	xxx-m005-3p	Genomic reference ID-NC_057794.1	TraesCS7B02G201900.1	Uncharacterized protein
			TraesCS2A02G257200.	NA
			TraesCS5B02G152600.1	NA
			TraesCS5D02G159100.1	NA
			TraesCS3D02G501700.1	Uncharacterized protein
	xxx-m0007-5p	Genomic reference ID-NC_057809.1	TraesCS7B02G251100.1	Peroxidase (EC 1.11.1.7)
			TraesCS7D02G347300.1	Peroxidase (EC 1.11.1.7)
			TraesCS4A02G389000.1	NA
			TraesCS5D02G398400.1	beta-glucosidase (EC 3.2.1.21)
	xxx-m0009-5p	Genomic reference ID-NC_057800.1	TraesCS3A02G388200.1	Leucine-rich repeat-containing N-terminal plant-type domain-containing protein
			TraesCS3B02G420500.1	(bread wheat) hypothetical protein
			TraesCS3D02G381300.1	Receptor-like protein kinase HSL1
			TraesCS2A02G406900.1	Prolyl endopeptidase (EC 3.4.21.-)
			TraesCS7A02G317500.1	L-gulonolactone oxidase (EC 1.1.3.8)
			TraesCS2D02G398300.1	DUF4005 domain-containing protein
			TraesCS5A02G001100.1	Major facilitator superfamily (MFS) profile domain-containing protein
	xxx-m0006-5p	Genomic reference ID-NC_057797.1	TraesCS4B02G038800.1	Uncharacterized protein
			TraesCS5D02G488700.1	chalcone synthase (EC 2.3.1.74)
			TraesCS7A02G246200.1	NA
			TraesCS7B02G145200.1	NA
			TraesCS4A02G352900.1	NA
			TraesCS3D02G361500.1	Uncharacterized protein
			TraesCS2D02G552200.1	Two-component response regulator ARR9
			TraesCS2B02G477600.1	Protein kinase domain-containing protein
			TraesCSU02G101700.1	Leucine-rich repeat-containing N-terminal plant-type domain-containing protein
			TraesCS5A02G274100.1	NA
			TraesCS5D02G281200.1	NA
			TraesCS5B02G108300.1	DM2 domain-containing protein
			TraesCS5D02G115900.1	DM2 domain-containing protein
			TraesCS5A02G332300.1	Predicted protein
			TraesCS5B02G332500.1	NA
			TraesCS1A02G103900.1	Protein kinase domain-containing protein
			TraesCS6D02G319700.1	NA
			TraesCS3B02G359100.1	NA
			TraesCS3D02G322500.1	NA
			TraesCS7D02G119000.1	Uncharacterized protein
			TraesCS3A02G340700.1	Protein LURP-one-related 8
			TraesCS1A02G421600.1	Carboxypeptidase (EC 3.4.16.-)
Common DGE miRNA in IC566637 and Agra Local	tae-miR1137a		TraesCS7A02G427300.1	Xyloglucan endotransglucosylase/hydrolase (EC 2.4.1.207)
			TraesCS2D02G393700.1	FAD-binding FR-type domain-containing protein
			TraesCS7A02G244700.1	Dilute domain-containing protein
	bdi-miR5174e-3p.2	MIMAT0030070 Brachypodium distachyon miR5174e-3p.2	TraesCS3B02G148000.1	Uncharacterized protein
			TraesCS5D02G427200.1	Uncharacterized protein
			TraesCS7A02G367900.1	Uncharacterized protein
	bdi-miR169a-3p	MIMAT0027068 Brachypodium distachyon miR169a-3p	TraesCS4B02G305900.1	Uncharacterized protein
	tae-miR1121	MIMAT0005356 Triticum aestivum miR1121	TraesCS2B02G595200.1	Smr domain-containing protein
			TraesCS5B02G049800.1	Protoporphyrinogen oxidase (EC 1.3.3.4)
			TraesCS4B02G081200.1	Fe2OG dioxygenase domain-containing protein
	ath-miR164b-5p	MIMAT0000186 Arabidopsis thaliana miR164b-5p	TraesCS2D02G199100.1	NA
			TraesCS5D02G387800.1	Pentacotripeptide-repeat region of PRORP domain-containing protein
			TraesCS2A02G456900.1	Protein kinase domain-containing protein
			TraesCS1D02G435800.1	NA
			TraesCS5A02G349100.1	NA
			TraesCS7A02G204800.1	NA
			TraesCS7B02G112000.1	Uncharacterized protein
			TraesCS7D02G207800.1	NA
			TraesCS3A02G250600.1	NA
			TraesCS3A02G108300.1	NA
			TraesCS3B02G515100.1	Peptidase A1 domain-containing protein
			TraesCS5A02G186300.1	Sulfite exporter TauE/SafE family protein 3
			TraesCS5A02G377800.1	Pentacotripeptide-repeat region of PRORP domain-containing protein
			TraesCS5D02G387800.1	Pentacotripeptide-repeat region of PRORP domain-containing protein
			TraesCS5D02G566800.1	GDSL esterase/lipase EXL3
			TraesCS7B02G112000.1	Uncharacterized protein
			TraesCS5B02G381400.1	Pentacotripeptide-repeat region of PRORP domain-containing protein
			TraesCS3B02G382900.1	NA
			TraesCS4D02G012600.1	MSP domain-containing protein
			TraesCS3B02G515100.1	Peptidase A1 domain-containing protein
			TraesCS5A02G186300.1	Sulfite exporter TauE/SafE family protein 3
	tae-miR1122b-3p	MIMAT0035757 Triticum aestivum miR1122b-3p	TraesCS2D02G021500.1	Uncharacterized protein
			TraesCS2D02G021500.1	Uncharacterized protein
			TraesCS4A02G494400.1	glycine--tRNA ligase (EC 6.1.1.14)
	ata-miR9863b-5p	MIMAT0037236 Aegilops tauschii miR9863b-5p	TraesCS5D02G044300.1	Putative disease resistance RPP13-like protein 1
			TraesCS5D02G441700.1	NA
			TraesCS1D02G123400.1	NA
			TraesCS4A02G325000.1	NA
			TraesCS4A02G325000.2	NA
			TraesCS5B02G537800.2	NA
			TraesCS5B02G537800.3	NA
			TraesCS5D02G555800.1	NA
	tae-miR9662a-3p	MIMAT0035772 Triticum aestivum miR9662a-3p	TraesCS4A02G390500.1	Uncharacterized protein
			TraesCS7B02G027000.1	NA
			TraesCS6A02G035500.1	NA
			TraesCS2A02G452500.1	NA
			TraesCS3B02G179300.1	NA
	gma-miR395i	MIMAT0024921 Glycine max miR395i	TraesCS4A02G043500.1	NA
			TraesCS4B02G264100.1	STAS domain-containing protein
			TraesCS4D02G264200.1	STAS domain-containing protein
			TraesCS4A02G043500.1	NA
	osa-miR5072	MIMAT0020552 Oryza sativa miR5072	TraesCS2A02G107600.1	Peroxidase (EC 1.11.1.7)
			TraesCS5A02G047700.1	Uncharacterized protein
			TraesCS7A02G381800.1	Uncharacterized protein
			TraesCS6D02G331200.1	Clp R domain-containing protein
			TraesCS2A02G396000.1	FAD-binding FR-type domain-containing protein
			TraesCS2D02G393700.1	FAD-binding FR-type domain-containing protein
			TraesCS4D02G263800.1	NA
			TraesCS5A02G386700.1	Uncharacterized protein
			TraesCS3A02G326800.1	NA
			TraesCS1A02G270300.1	NA
			TraesCS2A02G107600.1	Peroxidase (EC 1.11.1.7)
			TraesCS1A02G104300.1	NA
			TraesCS2D02G359500.1	DNA mismatch repair proteins mutS family domain-containing protein
	ata-miR5181-3p	MIMAT0037145 Aegilops tauschii miR5181-3p	TraesCS2A02G151900.1	Uncharacterized protein
			TraesCS7A02G427300.1	Xyloglucan endotransglucosylase/hydrolase (EC 2.4.1.207)
			TraesCS3A02G183800.1	NA
			TraesCS2D02G393700.1	FAD-binding FR-type domain-containing protein
			TraesCS4D02G079900.1	deleted
			TraesCS3B02G266000.1	Plastid lipid-associated protein/fibrillin conserved domain-containing protein
			TraesCS4B02G081200.1	Fe2OG dioxygenase domain-containing protein
			TraesCS4A02G234100.1	Fe2OG dioxygenase domain-containing protein
	cme-miR156j	MIMAT0026186 Cucumis melo miR156j	TraesCS3B02G578100.1	Protein kinase domain-containing protein

## Sheet: Supplementary Table 8
Table S8: List of average ct values of different miRNAs and their target genes validated through stem loop-qRTPCR and qRT-PCR, respectively
Treatment	O hr	12 HR	24HR	36 HR	48 HR	60 HR
RI-Tae-miR9662a-3p	19.01	19.245	19.77	22.0035	26.0019	24.4667
SI-Tae-miR9662a-3p	19.845	19.3793	18.99	18.3448	14.0001	16.1627
RI-osa-miR5072	19.545	19.332	20.315	25.915	27.7767	24.8087
SI-osa-miR5072	19.32	19.3976	17.665	15.0949	15.6511	18.8093
SI-ata-miR9863b-3p	19.0052	19.235	18.475	18.445	18.355	17.45
RI-ata-miR9863b-3p	19.03	19.23	20.27	19.44	19.57	19.79
RI-ata-miR9863b-5p	19.35	19.75	18.84	18.21	17.9915	17.85
SI-ata-miR9863b-5p	19.37	19.002	18.03	17.7115	17.43	18.63
SI-xxx-m0030-3p	19.61	19.705	21.1014	21.56	21.5	22.065
SI-xxx-m0005-3p	19.98	21.26	20.95	22.46	22.995	23.27
SI-xxx-m007-5p	19.56	21.13	22.63	22.85	23.305	23.0036
SI-xxx-m0009-5p	19.225	20.47	22.74	22.87	23.935	23.55
SI-xxx-m0031-5p	19.57	20.545	18.365	18.36	17.555	18.455
Tae-miR9662a-3p calibrator	20.1304	20.2036	20.103	20.2027	20.0034	20.2
osa-miR5072 calibrator	20.2304	20.2036	20.103	20.2027	20.0344	20.2
ata-miR9863b-3p calibrator	20.103	20.1936	20.103	20.2027	20.0134	20.2
ata-miR9863b-5p calibrator	20.0304	20.2356	20.103	20.2027	20.1344	20.2
xxx-m0030-3p calibrator	20.1104	20.2536	20.103	20.2027	20.0344	20.2
xxx-m0005-3p calibrator	20.123	20.2136	20.103	20.2027	20.1034	20.2
xx-m007-5p calibrator	20.043	20.2036	20.103	20.2027	20.0234	20.2
xxx-m0009-5p calibrator	20.103	20.2436	20.103	20.2027	20.3437	20.2
xxx-m0031-5p calibrator	20.1104	20.2236	20.103	20.2027	20.0134	20.2
Reference (calibrator) non-inoculated	20.0274	20.0801	20.024	20.3158	20.1038	20.9923
Reference test (U6)	20.0073	20.0529	20.2402	20.0718	20.0012	20.0743
Target genes
	O hrs	12 hrs	24 hrs	36 hrs	48 hrs	60 hrs
T1 RI	29.25	29.3571	28.6772	27.8489	27.4613	27.4699
T1 SI	29.9349	29.9997	31.32	32.2532	30.5657	31.3221
T2 RI	29.8773	28.8368	28.197	27.5955	27.3583	26.3018
T2 SI	29.8937	29.9502	30.9979	31.8267	30.8667	30.8589
T3 RI	34.0404	31.3893	35.3909	32.6818	31.2479	33.2764
T3 SI	30.4548	33.3424	31.0547	31.8441	31.9198	29.9107
T4 RI	36.0304	34.9464	37.2356	32.8584	33.2228	33.7225
T4 SI	27.7225	29.9848	29.5888	29.7491	29.6825	26.7409
T5 SI	29.868	29.1501	29.0858	28.8163	28.6581	28.0747
T6 SI	30.03	29.5346	29.4467	29.7439	29.0599	28.7192
T7 SI	30.6355	31.2184	30.0049	30.3246	30.9092	30.1254
T8 SI	35.7454	35.0114	32.6407	31.0781	32.6538	30.542
T9 SI	22.5962	27.1661	28.2024	29.7648	28.4091	29.993
Reference test (β-ACTIN)	30.2402	30.4023	30.65	30.86	30.4566	30.4627
T1 calibrator (non-inoculated)	30.2402	30.4023	30.65	30.86	30.4566	30.4627
T2 calibrator	30.2402	30.4023	30.65	30.86	30.4566	30.4627
T3 calibrator	30.2402	30.4023	30.65	30.86	30.4566	30.4627
T4 calibrator	30.2402	30.4023	30.65	30.86	30.4566	30.4627
T5 calibrator	30.2402	30.4023	30.65	30.86	30.4566	30.4627
T6 calibrator	30.2402	30.4023	30.65	30.86	30.4566	30.4627
T7 calibrator	30.2402	30.4023	30.65	30.86	30.4566	30.4627
T8 calibrator	30.2402	30.4023	30.65	30.86	30.4566	30.4627
T9 calibrator	22.8305	23.104	23.0788	22.6349	22.5659	22.5929
Reference calibrator	30.4432	30.4023	30.65	30.86	30.4566	30.4627
Details of target genes	Gene ID	Transcript ID	Gene Name	GO	Gene abbreviation assigned
T1	rna-XM_044510133.1	TraesCS6A02G002500.1	Uncharacterized	defense response to fungus; regulation of jasmonic acid mediated signaling pathway	UN
T2	rna-XM_044482261.1	TraesCS3A02G009300.1	NB-ARC domain-containing protein	ADP binding	NBS-ARC
T3	rna-XM_044591884.1	TraesCS1D02G032200.1	Protein Family: Disease resistance NB-LRR family	ADP binding [GO:0043531]; defense response to other organism [GO:0098542]	NBS-LRR
T4	rna-XM_044539081.1	TraesCS5D02G044300.1	putative disease resistance RPP13-like protein 1	defense response to fungus; regulation of jasmonic acid mediated signaling pathway	RPP13L1
T5	rna-XM_044508546.1	Not find in DE	Protein kinase domain-containing protein	cyclin-dependent protein serine/threonine kinase activity, ATP binding;RNA polymerase II carboxy-terminal domain kinase activity	CDK
T6	rna-XM_044464186.1	TraesCS7D02G370400.1	Peroxidase	peroxidase activity; heme binding; metal ion binding; response to oxidative stress; hydrogen peroxide catabolic process	UN
T7	rna-XM_044589199.1	TraesCS2D02G004900.1	Uncharacterized	ATP-binding, involved in defence response	ATPB
T8	rna-XM_044580954.1	TraesCS7B02G283300.1	Uncharacterized	Protein kinase domain-containing protein	PTK
T9	rna-XM_044592970.1	TraesCS2A02G491300.1	Uncharacterized	transcription cofactor activity	TCF

## Sheet: Supplementary Table 9
Table S9. Raw ct values for qPCR validated miRNA and target genes along with their mean standard deviation
	O hr				12 HR				24hr				36 hr				48 hr				60 hr
	Replicates				Replicates				Replicates				Replicates				Replicates				Replicates
DE miRNA	1	2	3	Mean SE	1	2	3	Mean SE	1	2	3	Mean SE	1	2	3	Mean SE	1	2	3	Mean SE	1	2	3	Mean SE
RI-Tae-miR9662a-3p	19.01	19.04	19.11	0.0888819	19.245	19.34	19.53	0.0837821	19.77	19.74	19.65	0.0360555	22.0035	21.95	22.04	0.0261333	26.0019	27	25.32	0.487831	24.4667	24.53	23.98	0.173748
SI-Tae-miR9662a-3p	19.845	19.83	19.82	0.0217945	19.3793	19.37	19.47	0.0319018	18.99	18.71	18.34	0.188237	18.3448	18.32	18.31	0.010348	14.0001	15.0013	16.0012	0.577667	16.1627	16.26	16.32	0.0458229
RI-osa-miR5072	19.545	19.57	19.47	0.0901388	19.332	19.432	19.245	0.0540257	20.315	20.42	20.35	0.0308671	25.915	25.87	25.75	0.0492443	27.7767	27.83	27.65	0.0533818	24.8087	24.75	24.63	0.0525984
SI-osa-miR5072	19.32	19.45	19.23	0.191572	19.3976	19.31	19.21	0.0542047	17.665	17.55	17.47	0.0565931	15.0949	15.05	15.08	0.0132089	15.6511	15.66	15.64	0.00578467	18.8093	18.82	18.81	0.00345543
SI-ata-miR9863b-3p	19.0052	19	19.02	0.0179832	19.235	19.23	19.25	0.00600925	18.475	18.39	18.41	0.025658	18.445	18.47	18.47	0.00833333	18.355	18.34	18.35	0.00440959	17.45	17.46	17.43	0.00881917
RI-ata-miR9863b-3p	19.03	19.01	19.03	0.02	19.23	19.24	19.19	0.0152753	20.27	20.26	20.24	0.00881917	19.44	19.45	19.44	0.00333333	19.57	19.54	19.53	0.0120185	19.79	19.74	19.71	0.0233333
RI-ata-miR9863b-5p	19.6	19.65	19.63	0.043589	19.435	19.54	19.47	0.0308671	20.38	20.37	20.34	0.0120185	21.94	21.93	21.95	0.0057735	23.99	23.95	23.89	0.0290593	23.235	23.26	23.25	0.00726483
SI-ata-miR9863b-5p	25.635	25.67	25.65	0.0304138	34.7	34	34.63	0.222586	29.825	29.75	29.8	0.0220479	30.875	30.75	30.81	0.036094	30.19	30.12	30.17	0.0208167	31.53	31.54	30.93	0.201687
SI-xxx-m0030-3p	19.61	19.65	19.54	0.0964365	19.705	19.62	19.52	0.0534634	21.1014	21.23	19.99	0.393651	21.56	21.45	21.57	0.0384419	21.5	21.6	21.43	0.0493288	22.065	22.06	22.11	0.015899
SI-xxx-m0005-3p	19.65	19.52	19.73	0.183576	19.26	19.23	19.21	0.0145297	18.95	19	18.72	0.0862168	18.46	18.52	18.35	0.0497773	17.645	17.71	17.57	0.0404489	18.27	18.31	18.28	0.0120185
SI-xxx-m007-5p	19.56	19.47	19.63	0.138924	21.13	21.21	21.26	0.0378594	22.63	22.68	22.01	0.215484	22.85	22.73	22.87	0.0437163	23.305	23.35	23.36	0.0169148	23.0036	23.01	23.05	0.0145261
SI-xxx-m0009-5p	19.225	19.24	19.31	0.0785812	20.47	20.48	20.54	0.0218581	22.74	22.69	22.75	0.0185592	22.87	22.79	22.85	0.024037	23.935	23.91	23.96	0.0144338	23.55	23.53	23.45	0.0305505
SI-xxx-m0031-5p	19.57	19.53	19.52	0.0458258	20.545	20.52	20.57	0.0144338	18.365	18.36	18.32	0.01424	18.36	18.37	18.3	0.0218581	17.555	17.51	17.52	0.0136423	18.455	18.28	18.39	0.0510718
Tae-miR9662a-3p calibrator	20.1304	20.1262	20.1738	0.045618	20.2036	20.2681	20.2919	0.0263956	20.103	20.1216	20.1084	0.00551705	20.2027	20.2206	20.2694	0.0199386	20.0034	20.1102	20.0198	0.0331905	20.2153	20.2082	20.2318	0.00700236
osa-miR5072 calibrator	20.2304	20.1402	20.1598	0.0821924	20.2036	20.2773	20.2827	0.0255276	20.103	20.1239	20.1061	0.00650259	20.2027	20.2226	20.2674	0.0191576	20.0344	20.1029	20.0271	0.0241288	20.2376	20.2135	20.2265	0.0069749
ata-miR9863b-3p calibrator	20.103	20.1391	20.1609	0.0506052	20.1936	20.268	20.292	0.0296385	20.103	20.1105	20.1195	0.00475433	20.2027	20.2338	20.2562	0.0155221	20.0134	20.0836	20.0464	0.020256	20.2655	20.2324	20.2076	0.0167849
ata-miR9863b-5p calibrator	20.0304	20.1178	20.1822	0.131976	20.2356	20.2747	20.2853	0.0151311	20.103	20.1137	20.1163	0.00406057	20.2027	20.2321	20.2579	0.0159492	20.1344	20.1064	20.0236	0.0332503	20.2374	20.2147	20.2253	0.0065636
xxx-m0030-3p calibrator	20.1104	20.1261	20.1739	0.0572252	20.2536	20.2766	20.2834	0.0090367	20.103	20.0827	20.1473	0.0190802	20.2027	20.2336	20.2564	0.0155673	20.0344	20.0839	20.0461	0.0149329	20.2553	20.2354	20.2046	0.0147633
xxx-m0005-3p calibrator	20.123	20.1562	20.1438	0.029019	20.2136	20.2554	20.3046	0.0263017	20.103	20.0979	20.1321	0.010629	20.2027	20.2448	20.2452	0.0141095	20.1034	20.0969	20.0331	0.02245	20.1748	20.2573	20.1827	0.0262869
xx-m007-5p calibrator	20.043	20.1266	20.1734	0.114351	20.2036	20.2546	20.3054	0.0293868	20.103	20.1046	20.1254	0.00720093	20.2027	20.2137	20.2763	0.0229459	20.0234	20.1147	20.0153	0.0318563	20.0234	20.2305	20.2095	0.0658156
xxx-m0009-5p calibrator	20.103	20.1183	20.1817	0.07226	20.2436	20.2625	20.2975	0.0157988	20.103	20.1056	20.1244	0.00674206	20.2027	20.2242	20.2658	0.0185319	20.3437	20.0842	20.0458	0.0935512	20.2047	20.2197	20.2203	0.00509248
xxx-m0031-5p calibrator	20.1104	20.1213	20.1787	0.0635012	20.2236	20.2882	20.2718	0.0194077	20.103	20.1209	20.1091	0.00524132	20.2027	20.2178	20.2722	0.0211263	20.0134	20.0973	20.0327	0.0253813	20.2011	20.2326	20.2074	0.00960753
Reference (calibrator) non-inoculated	20.0274	20.1232	20.1768	0.131079	20.0801	20.2631	20.2969	0.0673385	20.024	20.1006	20.1294	0.0314528	20.3158	20.2316	20.2584	0.0248499	20.1038	20.0767	20.0533	0.0145915	20.9923	20.2499	20.1901	0.258008
Reference test (U6)	20.0073	20.1174	20.1826	0.153489	20.0529	20.2573	20.3027	0.0768311	20.2402	20.0928	20.1372	0.0436728	20.0718	20.2254	20.2646	0.0588316	20.0012	20.1172	20.0128	0.0368596	20.0743	20.2213	20.2187	0.0485821
*Calibrator: Non inoculated control
	O hrs				12 hrs				24 hrs				36 hrs				48 hrs				60 hrs
DE Target gene	Replicates				Replicates				Replicates				Replicates				Replicates				Replicates
	1	2	3	Mean SD	1	2	3	Mean SD	1	2	3	Mean SD	1	2	3	Mean SD	1	2	3	Mean SD	1	2	3	Mean SD
T1 RI	29.25	29.9979	29.2998	0.241434	29.3571	29.3714	29.3136	0.0173623	28.6772	28.7724	28.6972	0.028964	27.8894	27.8494	27.8489	0.0134164	27.4613	27.4125	27.4251	0.0146112	27.4699	27.4989	27.4885	0.00847671
T1 SI	29.9349	29.3492	29.492	0.176325	29.9997	29.7997	29.97	0.0623123	31.22	31.62	31.32	0.120185	32.2323	32.2432	32.2632	0.00906289	30.5567	30.5657	30.5757	0.00546954	31.2209	31.4221	31.3121	0.0581718
T2 RI	29.8773	29.7339	29.8339	0.0424566	28.8368	28.8683	28.3683	0.16168	28.197	28.1699	28.1699	0.00903793	27.5755	27.5955	27.5555	0.011547	27.3828	27.3583	27.3528	0.00922369	26.3018	26.3177	26.3116	0.00464321
T2 SI	29.8937	29.8372	29.8183	0.0226644	29.5021	30.9021	29.5206	0.463605	30.9794	30.9399	30.9979	0.0170995	31.8267	31.867	31.8367	0.0121041	30.8767	30.8639	30.8667	0.00387816	30.8908	30.8689	30.8589	0.00940397
T3 SI	34.0044	34.1404	34.0135	0.0438989	31.2505	31.8925	31.325	0.202731	35.9093	35.3909	35.3266	0.184439	32.6184	32.6482	32.6818	0.0183141	31.2918	31.2479	31.2791	0.0130407	33.2642	33.7642	33.2764	0.164664
T3 RI	30.4548	30.4479	30.4793	0.00953333	33.3424	33.4245	33.3445	0.0270138	31.0667	31.5467	31.0547	0.162028	31.8149	31.8241	31.8441	0.00864186	31.9983	31.9198	31.932	0.0243996	29.1071	29.1071	29.9107	0.267883
T4 RI	36.0304	36.0042	36.342	0.108492	34.4644	34.9464	34.9444	0.160334	37.3558	37.2558	37.2356	0.0371667	32.8838	32.8377	32.8584	0.0133336	33.2428	33.2628	33.2728	0.00881917	33.6225	33.7225	33.7525	0.0392994
T4 SI	27.7225	27.2254	27.7535	0.171124	29.948	29.948	29.848	0.0333333	29.5784	29.5184	29.5888	0.0219333	29.7791	29.7491	29.7791	0.01	29.6493	29.6825	29.6249	0.0166818	26.7087	26.7087	26.7409	0.0107333
T5 RI	37.697	37.6397	37.6704	0.0165636	33.0098	33.041	33.0498	0.0121303	35.2106	35.2406	35.2206	0.00881917	32.3411	32.3141	32.3341	0.00808527	31.0804	31.1804	31.1041	0.0301745	30.6239	30.6386	30.6524	0.00823677
T5 SI	31.568	31.5796	31.5868	0.00548727	29.1501	29.1012	29.2501	0.0438248	29.0858	29.0579	29.1858	0.0388171	29.0163	29.0816	29.0892	0.0231391	29.6581	29.0581	29.0658	0.198733	29.3075	29.6075	29.3607	0.0924093
T6 RI	36.0971	36.6971	36.1697	0.189063	32.9564	32.9856	32.8564	0.0391244	34.5061	34.1551	34.5506	0.125098	32.9366	32.8366	32.8937	0.0289631	30.3725	30.3373	30.3625	0.0104908	29.7719	29.4719	29.7472	0.0961442
T6 SI	30.13	30.03	30.0003	0.0392309	29.3461	29.5461	29.5346	0.0648312	29.1467	29.4167	29.4467	0.0953939	29.739	29.3902	29.7439	0.117109	29.1594	29.0399	29.136	0.0365577	28.7229	28.7319	28.7192	0.00377431
T7 RI	36.439	36.3901	36.0439	0.124361	30.0315	30.0932	30.0154	0.0236849	32.8566	32.866	32.8457	0.00588821	30.9463	30.0763	30.0463	0.295127	27.2412	27.2116	27.2841	0.0210552	27.3576	27.3558	27.3676	0.00368441
T7 SI	30.6549	30.6355	30.3549	0.0969319	31.2844	31.2184	31.2144	0.0226873	30.486	30.0486	30.0049	0.153603	30.3457	30.3246	30.3457	0.0070557	30.9179	30.9092	30.9092	0.00291685	30.1245	30.1254	30.1235	0.000532247
T8 RI	30.24	30.64	30.61	0.128625	32.3096	32.8096	32.831	0.170331	39.552	39.3552	39.3199	0.0721971	33.9662	33.9362	33.923	0.0127998	31.2981	31.2811	31.2981	0.00566729	31.1934	31.1534	31.1593	0.0124641
T8 SI	35.5405	35.7454	35.7541	0.0697783	35.1138	35.1381	35.0114	0.0388192	32.6067	32.6207	32.6407	0.00986298	31.0809	31.1781	31.0781	0.0328727	32.6377	32.5377	32.6538	0.0363086	30.5198	30.4198	30.542	0.037572
T9 RI	35.1402	35.1022	35.174	0.0207559	30.1153	30.6115	30.1527	0.159541	29.7441	29.7144	29.7244	0.00872945	29.4244	29.4144	29.4442	0.00875689	29.763	29.7263	29.723	0.0128171	29.7799	29.7437	29.748	0.0114317
T9 SI	22.5962	22.5624	22.5624	0.0112761	27.1607	27.1073	27.1661	0.0187592	28.2241	28.2405	28.2324	0.00475351	29.7465	29.7477	29.7648	0.00590443	28.4911	28.4109	28.4091	0.0270398	29.3023	29.9302	29.993	0.220523
Reference test (β-ACTIN)	30.31	30.18	30.32	0.0450925	30.4	30.33	30.41	0.0251661	30.56	30.66	30.73	0.0493288	30.79	30.88	30.8	0.02848	30.44	30.44	30.4	0.04	30.45	30.47	30.53	0.024037
T1 calibrator (non-inoculated)	30.31	30.28	30.36	0.0233333	30.3	30.41	30.41	0.0366667	30.69	30.61	30.7	0.02848	30.8	30.9	30.81	0.031798	30.41	30.55	30.56	0.0484195	30.41	30.37	30.54	0.051316
T2 calibrator	30.2	30.17	30.29	0.0360555	30.41	30.39	30.49	0.0305505	30.58	30.65	30.76	0.0523874	30.86	30.85	30.94	0.02848	30.35	30.47	30.5	0.0458258	30.53	30.47	30.38	0.043589
T3 calibrator	30.21	30.19	30.31	0.0371184	30.46	30.35	30.41	0.031798	30.65	30.58	30.67	0.0272845	30.76	30.88	30.93	0.0504425	30.35	30.42	30.46	0.0321455	30.55	30.49	30.39	0.0466667
T4 calibrator	30.14	30.3	30.25	0.0472582	30.36	30.4	30.32	0.023094	30.72	30.58	30.69	0.0425572	30.88	30.8	30.87	0.0251661	30.47	30.53	30.42	0.031798	30.38	30.51	30.48	0.0392994
T5 calibrator	30.17	30.26	30.24	0.0272845	30.29	30.45	30.45	0.0533333	30.69	30.71	30.74	0.0145297	30.9	30.88	30.86	0.011547	30.4	30.52	30.5	0.0371184	30.52	30.56	30.37	0.0578312
T6 calibrator	30.3	30.31	30.22	0.02848	30.35	30.49	30.51	0.0503322	30.72	30.72	30.65	0.0233333	30.83	30.76	30.89	0.0375648	30.5	30.49	30.41	0.02848	30.35	30.44	30.47	0.0360555
T7 calibrator	30.15	30.24	30.3	0.043589	30.37	30.36	30.33	0.0120185	30.6	30.75	30.73	0.0470225	30.86	30.81	30.81	0.0166667	30.5	30.41	30.45	0.0260342	30.39	30.55	30.39	0.0533333
T8 calibrator	30.21	30.26	30.23	0.0145297	30.35	30.35	30.41	0.02	30.58	30.7	30.61	0.0360555	30.89	30.88	30.95	0.0218581	30.37	30.48	30.57	0.0578312	30.54	30.51	30.42	0.0360555
T9 calibrator	30.25	30.22	30.24	0.00881917	30.44	30.32	30.37	0.034801	30.63	30.57	30.68	0.031798	30.81	30.77	30.9	0.0384419	30.43	30.5	30.43	0.0233333	30.39	30.48	30.41	0.0272845
Reference calibrator	30.25	30.21	30.27	0.0176383	30.46	30.44	30.34	0.0371184	30.69	30.73	30.66	0.0202759	30.81	30.84	30.95	0.0425572	30.42	30.47	30.43	0.0152753	30.39	30.5	30.53	0.0425572
*Calibrator: Non inoculated control

## Sheet: Supplementary table 10
Table S10. average Log2FC values of qPCR validated miRNAs and their corresponding target genes in Suceptible inoculated (SI) and Resistant inoculated conidtions (RI)
			Log2FC values					Mean Standard Deviation*
			12 hrs	24 hrs	36 hrs	48 hrs	60 hrs	12 hrs	24 hrs	36 hrs	48 hrs	60 hrs
Target gene	UN		2.06354	3.92518	8.06171	7.9744	7.96	0.0173623	0.028964	0.0134164	0.0146112	0.00847671
miRNA	RI-Tae-miR9662a-3p		1.90703	1.46337	0.242353	0.0145689	0.0274943	0.0837821	0.0360555	0.0261333	0.487831	0.173748
Target gene	UN		1.32185	0.628505	0.38072	0.9272	0.551169	0.0623123	0.120185	0.00906289	0.00546954	0.0581718
miRNA	SI-Tae-miR9662a-3p		1.73757	2.51279	3.06063	59.7454	8.6894	0.0319018	0.188237	0.010348	0.577667	0.0458229
Target gene	NBS-ARC		2.95966	5.47557	9.60969	8.56436	17.8875	0.16168	0.00903793	0.011547	0.00922369	0.00464321
miRNA	RI-osa-miR5072		1.79543	1.00298	0.0161049	0.00434968	0.0216911	0.0540257	0.0308671	0.0492443	0.0533818	0.0525984
Target gene	NBS-ARC		1.36799	0.785704	0.511687	0.752588	0.759828	0.130351	0.0170995	0.0121041	0.00387816	0.00940397
miRNA	SI-osa-miR5072		1.71558	6.29537	29.1156	19.4372	1.38769	0.0542047	0.0565931	0.0132089	0.00578467	0.00345543
Target gene	NBS-LRR		0.130291	0.755409	0.505534	0.362686	1.04606	0.0270138	0.162028	0.00864186	0.0243996	0.267883
miRNA	SI-ata-miR9863b-3p		1.96337	3.59077	2.8553	3.19723	3.56027	0.00600925	0.025658	0.00833333	0.00440959	0.00881917
Target gene	NBS-LRR		1.04529	1.9374	2.82865	2.57783	1.64222	0.202731	0.184439	0.0183141	0.0130407	0.164664
miRNA	RI-ata-miR9863b-3p		1.97019	1.03476	1.43261	1.37728	0.70319	0.0152753	0.00881917	0.00333333	0.0120185	0.0233333
Target gene	RPP13L1		1.33557	2.08669	2.1598	1.71016	13.1938	0.10334	0.0371667	0.0133336	0.00881917	0.0392994
miRNA	RI-ata-miR9863b-5p		1.37395	2.78812	3.36042	4.11352	2.69818	0.0308671	0.0120185	0.0057735	0.0290593	0.00726483
Target gene	RPP13L1		0.0428612	0.0104122	0.250286	0.146996	0.104395	0.0333333	0.0219333	0.01	0.0166818	0.0107333
miRNA	SI-ata-miR9863b-5p		2.30751	4.88816	4.7475	6.07053	1.57133	0.222586	0.0220479	0.036094	0.0208167	0.201687
Target gene	CDK		2.38194	2.95714	4.12314	3.47856	5.23416	0.0438248	0.0388171	0.0231391	0.198733	0.0924093
miRNA	SI-xxx-m0030-3p		1.43528	0.581526	0.329566	0.337234	0.145288	0.0534634	0.393651	0.0384419	0.0493288	0.015899
Target gene	UN		1.82468	2.30259	2.16764	2.63295	3.34834	0.0648312	0.0953939	0.117109	0.0365577	0.00377431
miRNA	SI-xxx-m0005-3p		0.475109	0.645859	0.17661	0.125512	0.0630214	0.0145297	0.0862168	0.0497773	0.0404489	0.0120185
Target gene	ATB-binding		0.567944	1.56389	1.4494	0.730749	1.26339	0.0226873	0.153603	0.0070557	0.00291685	0.000532247
miRNA	SI-xxx-m007-5p		0.516318	0.201561	0.134777	0.0957816	0.0758045	0.0378594	0.215484	0.0437163	0.0169148	0.0145261
Target gene	PTK		0.0409747	0.251622	0.859719	0.218069	0.946497	0.0388192	0.00986298	0.0328727	0.0363086	0.037572
miRNA	SI-xxx-m0009-5p		0.83876	0.186764	0.132921	0.0772739	0.0519039	0.0218581	0.0185592	0.024037	0.0144338	0.0305505
Target gene	TCF		0.059869	0.0286839	0.00713973	0.0174192	0.00592022	0.0187592	0.00475351	0.00590443	0.0270398	0.020523
miRNA	SI-xxx-m0031-5p		0.785308	3.87526	3.02858	5.11911	1.77398	0.0443376	0.01424	0.0218581	0.0136423	0.0510718
*Mean standard deviation reflects real biological variation within the replicates
